# Supplementary material for: Thidiazuron Promotes Leaf Abscission by Regulating the Crosstalk Complexities between Ethylene, Auxin, and Cytokinin in Cotton
Source: Int J Mol Sci. 2022 Feb 28;23(5):2696. doi: 10.3390/ijms23052696 (PMC8910847; doi:10.3390/ijms23052696)
Supplement: Supplementary file 1 [file ijms-23-02696-s001.zip]

Archive with 11 entries (11 files):
- FIGS1.png
- FIGS2.png
- FIGS3.png
- FIGS4.png
- Table S1 The RT-qPCR primer list of genes used in this study.xlsx
- Table S2 The gene list of ethylene metabolism and signal regulated by TDZ.xlsx
- Table S3 The gene of IAA metabolism, transport and signal regulated by TDZ.xlsx
- Table S4 The gene of metabolism and signal related to CTK and ABA regulated by TDZ.xlsx
- Table S5 The gene related to cell cycle regulated by TDZ in AZ.xlsx
- Table S6 The gene related to cell wall regulated by TDZ in AZ.xlsx
- Table S7 The gene of transcript factors regulated by TDZ in AZ.xlsx
