# Supplementary material for: Thidiazuron Promotes Leaf Abscission by Regulating the Crosstalk Complexities between Ethylene, Auxin, and Cytokinin in Cotton
Source: Int J Mol Sci. 2022 Feb 28;23(5):2696. doi: 10.3390/ijms23052696 (PMC8910847; doi:10.3390/ijms23052696)
Supplement: Supplementary file 1 [file ijms-23-02696-s001.zip › Table S1 The RT-qPCR primer list of genes used in this study.xlsx]

## Sheet: 1
Table S1 Primer sequences of genes for qRT-PCR
Primer	Sequence (5’ to 3’)
GhACO3-F	TCATAGCCCAAACCGATG
GhACO3-R	GCTTCTTTCTCCACCAACG
GhERS1-F	TATGGTTGGAAAGCGAGG
GhERS1-R	AGACGAAACTTGAGGACGG
GhEIN3-F	CTTTACCCTGATTCCTGCC
GhEIN3-R	GGCTCATCTTCAACACCTTC
GhERF8-F	TGGCTGAAATAAGGGAACC
GhERF8-R	GTAAGTAGAACACGGCGGTATC
GhPIN5-F	TCGGTGAAATGGTGGAAG
GhPIN5-R	CGGAGATGACTTGGAAAGAC
GhPIN8-F	TTCGTGTTGGAGTTTCGG
GhPIN8-R	TCACCATTTGTGTTCCCTTC
GhActin9-F	GCCTTGGACTATGAGCAGGA
GhActin9-R	AAGAGATGGCTGGAAGAGGA
