# Supplementary material for: Thidiazuron Promotes Leaf Abscission by Regulating the Crosstalk Complexities between Ethylene, Auxin, and Cytokinin in Cotton
Source: Int J Mol Sci. 2022 Feb 28;23(5):2696. doi: 10.3390/ijms23052696 (PMC8910847; doi:10.3390/ijms23052696)
Supplement: Supplementary file 1 [file ijms-23-02696-s001.zip › Table S2 The gene list of ethylene metabolism and signal regulated by TDZ.xlsx]

## Sheet: Sheet1
Table S2 The gene list of ethylene metabolism and signal regulated by TDZ
Gene	12 h	24 h	48 h	72 h	Description	Family	Type	Class	Position
Gh_D06G1674	0	1.23291	-1.38051	-3.9851	1-aminocyclopropane-1-carboxylate oxidase	Ethylene	Metabolic	ACO	AZ
Gh_D05G1663	-1.03627	0	0	-2.37902	1-aminocyclopropane-1-carboxylate oxidase	Ethylene	Metabolic	ACO	AZ
Gh_A05G1492	-2.4874	-1.12433	0	-2.01585	1-aminocyclopropane-1-carboxylate oxidase	Ethylene	Metabolic	ACO	AZ
Gh_A06G1341	-2.1064	0	0	0	1-aminocyclopropane-1-carboxylate oxidase	Ethylene	Metabolic	ACO	AZ
Gh_D07G1899	0	-1.41676	-1.20868	-4.6741	1-aminocyclopropane-1-carboxylate oxidase 3-like	Ethylene	Metabolic	ACO	AZ
Gh_A07G0773	-5.08278	-2.07074	0	-1.22944	1-aminocyclopropane-1-carboxylate oxidase 3-like	Ethylene	Metabolic	ACO	AZ
Gh_A07G0775	-4.63401	-2.08563	0	0	1-aminocyclopropane-1-carboxylate oxidase 3-like	Ethylene	Metabolic	ACO	AZ
Gh_D11G1565	-1.38277	0	0	0	1-aminocyclopropane-1-carboxylate oxidase 3-like	Ethylene	Metabolic	ACO	AZ
Gh_A11G1416	2.54954	2.39629	0	0	1-aminocyclopropane-1-carboxylate oxidase 3-like	Ethylene	Metabolic	ACO	AZ
Gh_D08G0546	-1.31083	0	0	1.38634	1-aminocyclopropane-1-carboxylate oxidase 3-like	Ethylene	Metabolic	ACO	AZ
Gh_A08G0460	-1.57147	0	0	2.51118	1-aminocyclopropane-1-carboxylate oxidase 3-like	Ethylene	Metabolic	ACO	AZ
Gh_A07G0774	-3.80975	-2.14816	3.44014	2.98248	1-aminocyclopropane-1-carboxylate oxidase 3-like	Ethylene	Metabolic	ACO	AZ
Gh_D07G0842	-2.27077	-1.83836	2.52002	3.39708	1-aminocyclopropane-1-carboxylate oxidase 3-like	Ethylene	Metabolic	ACO	AZ
Gh_D07G0841	-2.2302	-1.0291	3.00882	3.60919	1-aminocyclopropane-1-carboxylate oxidase 3-like	Ethylene	Metabolic	ACO	AZ
Gh_A02G1085	0	0	-3.07108	-2.25684	1-aminocyclopropane-1-carboxylate oxidase 5	Ethylene	Metabolic	ACO	AZ
Gh_A02G0370	0	0	1.69346	2.813	1-aminocyclopropane-1-carboxylate oxidase homolog	Ethylene	Metabolic	ACO	AZ
Gh_A11G0453	-2.27596	-2.24729	-4.78684	-8.77991	1-aminocyclopropane-1-carboxylic acid synthase family protein	Ethylene	Metabolic	ACS	AZ
Gh_A05G0211	-3.4143	-1.7428	-4.0935	-5.99634	1-aminocyclopropane-1-carboxylate synthase 7-like	Ethylene	Metabolic	ACS	AZ
Gh_D08G1262	-1.12606	0	0	-3.3117	1-aminocyclopropane-1-carboxylate synthase	Ethylene	Metabolic	ACS	AZ
Gh_A08G0989	-1.00916	0	0	-3.09152	1-aminocyclopropane-1-carboxylate synthase-like	Ethylene	Metabolic	ACS	AZ
Gh_A02G1046	0	-1.03225	-1.91582	-2.63104	1-aminocyclopropane-1-carboxylate synthase	Ethylene	Metabolic	ACS	AZ
Gh_D03G0678	0	0	-1.59463	-2.37649	1-aminocyclopropane-1-carboxylate synthase	Ethylene	Metabolic	ACS	AZ
Gh_A05G0554	0	0	1.03152	1.02831	ethylene insensitive 3-like 3 protein	Ethylene	Signaling	EIN	AZ
Gh_A09G1399	0	0	0	1.10656	ethylene-insensitive protein 2-like isoform x1	Ethylene	Signaling	EIN	AZ
Gh_A08G1750	0	0	1.36423	1.66777	protein ethylene insensitive 3	Ethylene	Signaling	EIN	AZ
Gh_D08G2099	-1.00852	0	1.10026	1.49907	protein ethylene insensitive 3	Ethylene	Signaling	EIN	AZ
Gh_D02G2086	-7.23792	-8.24455	-12.1463	-12.051	ethylene-responsive transcription factor erf109-like	Ethylene	Signaling	ERF	AZ
Gh_A07G0158	-4.43554	-4.46253	-8.57042	-10.0702	ethylene-responsive transcription factor erf017	Ethylene	Signaling	ERF	AZ
Gh_D07G0155	-4.07493	-3.87843	-11.4274	-9.38085	ethylene-responsive transcription factor erf017-like	Ethylene	Signaling	ERF	AZ
Gh_D03G1485	-1.32518	-1.7125	-8.52258	-8.42672	ethylene-responsive transcription factor erf027-like	Ethylene	Signaling	ERF	AZ
Gh_D06G0853	-4.25372	-2.3658	-8.38769	-8.29192	ethylene-responsive transcription factor erf017-like	Ethylene	Signaling	ERF	AZ
Gh_A12G0216	-4.24441	-5.23378	-9.6917	-7.80357	ethylene-responsive transcription factor erf109-like	Ethylene	Signaling	ERF	AZ
Gh_A05G2151	-2.60645	-2.01829	-3.47938	-6.15838	ethylene-responsive transcription factor erf022-like	Ethylene	Signaling	ERF	AZ
Gh_A06G0359	-1.77863	-4.10357	-2.44998	-6.0769	ethylene-responsive transcription factor erf014-like	Ethylene	Signaling	ERF	AZ
Gh_A11G0082	-3.38528	-3.57719	-6.23825	-6.0751	ethylene-responsive transcription factor erf027-like	Ethylene	Signaling	ERF	AZ
Gh_D12G0960	-2.0475	-2.15685	-3.12196	-5.69509	ethylene-responsive transcription factor 2-like	Ethylene	Signaling	ERF	AZ
Gh_D05G2222	-2.19305	-1.33954	-3.57354	-5.60761	ethylene-responsive transcription factor erf014-like	Ethylene	Signaling	ERF	AZ
Gh_D06G0389	-2.78058	-2.07964	-1.60248	-5.28522	ethylene-responsive transcription factor erf014-like	Ethylene	Signaling	ERF	AZ
Gh_A06G0727	-2.78956	-1.77404	-5.96357	-5.26525	ethylene-responsive transcription factor erf017-like	Ethylene	Signaling	ERF	AZ
Gh_D11G0086	-2.52184	-3.29032	-6.17522	-4.92573	ethylene-responsive transcription factor erf027-like	Ethylene	Signaling	ERF	AZ
Gh_A02G1512	-6.05392	-4.56675	-5.71121	-4.87342	ethylene-responsive transcription factor erf109-like	Ethylene	Signaling	ERF	AZ
Gh_D01G1870	-2.74261	0	-1.13231	-4.84949	ethylene-responsive transcription factor erf014-like	Ethylene	Signaling	ERF	AZ
Gh_D02G1846	0	0	-2.45296	-4.2201	ethylene-responsive transcription factor erf054-like	Ethylene	Signaling	ERF	AZ
Gh_D09G1705	-3.50115	-1.94273	-1.6845	-4.20501	ethylene-responsive transcription factor erf027-like	Ethylene	Signaling	ERF	AZ
Gh_D07G0130	-3.25838	-3.04038	-4.8426	-3.9825	ethylene-responsive transcription factor erf017-like	Ethylene	Signaling	ERF	AZ
Gh_A06G0709	-3.20226	-2.5282	-4.72858	-3.75317	ethylene-responsive transcription factor erf017-like	Ethylene	Signaling	ERF	AZ
Gh_D06G0642	-2.23301	-2.16802	-3.71789	-3.51497	ethylene-responsive transcription factor tiny-like	Ethylene	Signaling	ERF	AZ
Gh_D08G1240	-1.70485	0	-2.30738	-3.46192	ethylene-responsive transcription factor crf1-like	Ethylene	Signaling	ERF	AZ
Gh_A12G1015	0	0	-1.38673	-3.461	ethylene-responsive transcription factor erf023-like	Ethylene	Signaling	ERF	AZ
Gh_A09G1607	-4.14651	-3.30427	-4.03211	-3.4514	ethylene-responsive transcription factor erf027-like	Ethylene	Signaling	ERF	AZ
Gh_D09G1737	-2.44069	-2.22768	-2.58843	-3.43261	ethylene-responsive transcription factor crf4-like	Ethylene	Signaling	ERF	AZ
Gh_D05G2406	-1.82477	-2.41379	-4.18313	-3.42148	ethylene-responsive transcription factor erf022-like	Ethylene	Signaling	ERF	AZ
Gh_A12G0870	0	0	-2.39478	-3.38512	ethylene-responsive transcription factor erf038-like	Ethylene	Signaling	ERF	AZ
Gh_A07G0251	0	0	0	-3.36607	ethylene-responsive transcription factor erf003-like	Ethylene	Signaling	ERF	AZ
Gh_D12G0951	-1.05089	0	-2.26747	-3.1683	ethylene-responsive transcription factor erf038-like	Ethylene	Signaling	ERF	AZ
Gh_D12G0658	-3.72723	-3.48119	-3.58947	-3.14433	ethylene-responsive transcription factor erf114-like	Ethylene	Signaling	ERF	AZ
Gh_D12G2236	-2.38275	-2.36695	-4.27397	-3.13201	ethylene-responsive transcription factor erf027-like	Ethylene	Signaling	ERF	AZ
Gh_A11G0685	0	0	-2.01467	-3.11521	ethylene-responsive transcription factor 2-like	Ethylene	Signaling	ERF	AZ
Gh_D01G0450	-2.81804	-2.7981	-3.08466	-3.1098	ethylene-responsive transcription factor 4-like	Ethylene	Signaling	ERF	AZ
Gh_D06G0817	-2.44339	-2.18776	-4.64283	-2.93942	ethylene-responsive transcription factor erf017-like	Ethylene	Signaling	ERF	AZ
Gh_A10G0760	-1.5753	-1.86006	-3.09462	-2.92917	ethylene-responsive transcription factor erf039-like	Ethylene	Signaling	ERF	AZ
Gh_D12G1133	0	0	-1.82877	-2.92473	ethylene-responsive transcription factor erf023-like	Ethylene	Signaling	ERF	AZ
Gh_A07G0221	-3.493	0	-1.81139	-2.84528	ethylene-responsive transcription factor shine 2-like	Ethylene	Signaling	ERF	AZ
Gh_D10G1003	-1.50758	-2.0459	-2.71883	-2.81329	ethylene-responsive transcription factor erf039-like	Ethylene	Signaling	ERF	AZ
Gh_A03G1376	-2.13774	-1.45145	-2.54254	-2.76358	ethylene-responsive transcription factor 9	Ethylene	Signaling	ERF	AZ
Gh_D11G1436	0	0	-2.23006	-2.71729	ethylene-responsive transcription factor-like protein at4g13040	Ethylene	Signaling	ERF	AZ
Gh_A06G1144	-2.46953	-2.19577	-2.29108	-2.67196	ethylene-responsive transcription factor 4-like	Ethylene	Signaling	ERF	AZ
Gh_D09G0781	0	0	-2.28349	-2.60023	ethylene-responsive transcription factor tiny-like	Ethylene	Signaling	ERF	AZ
Gh_A03G0066	-1.9905	-1.96586	-2.86215	-2.54753	ethylene-responsive transcription factor 5-like	Ethylene	Signaling	ERF	AZ
Gh_D05G0583	0	0	-2.0326	-2.4929	ethylene-responsive transcription factor erf003-like	Ethylene	Signaling	ERF	AZ
Gh_D06G1971	0	0	0	-2.36989	ethylene-responsive transcription factor erf003-like	Ethylene	Signaling	ERF	AZ
Gh_A06G0222	0	0	0	-2.3491	ap2-like ethylene-responsive transcription factor ant	Ethylene	Signaling	ERF	AZ
Gh_D03G1591	-2.11943	-2.20022	-2.85742	-2.32154	ethylene-responsive transcription factor 5-like	Ethylene	Signaling	ERF	AZ
Gh_D02G1817	-2.00534	-1.4084	-2.20247	-2.29697	ethylene-responsive transcription factor 9	Ethylene	Signaling	ERF	AZ
Gh_A07G1283	-1.61924	0	-1.56464	-2.13624	ethylene-responsive transcription factor crf5-like	Ethylene	Signaling	ERF	AZ
Gh_D06G1403	-2.85993	-2.04293	-1.56777	-2.00943	ethylene-responsive transcription factor 4-like	Ethylene	Signaling	ERF	AZ
Gh_D06G0216	0	0	0	-1.93128	ap2-like ethylene-responsive transcription factor ant	Ethylene	Signaling	ERF	AZ
Gh_D10G0255	-3.34372	-1.87841	-1.72949	-1.85621	ethylene-responsive transcription factor 4-like	Ethylene	Signaling	ERF	AZ
Gh_D07G0441	-3.30061	-2.16941	-1.56963	-1.8336	ethylene-responsive transcription factor erf105-like	Ethylene	Signaling	ERF	AZ
Gh_D11G2055	0	0	0	-1.83024	ap2-like ethylene-responsive transcription factor ant	Ethylene	Signaling	ERF	AZ
Gh_A13G0468	-1.08143	-1.85515	-2.0412	-1.81141	ethylene-responsive transcription factor erf119-like	Ethylene	Signaling	ERF	AZ
Gh_D08G2565	-2.37041	-2.40745	-3.05095	-1.78451	ethylene-responsive transcription factor erf017-like	Ethylene	Signaling	ERF	AZ
Gh_A09G1709	-1.86173	-3.87811	-2.27072	-1.69358	ethylene-responsive transcription factor crf1-like	Ethylene	Signaling	ERF	AZ
Gh_A08G1502	-3.58123	0	0	-1.64824	ethylene-responsive transcription factor 2-like	Ethylene	Signaling	ERF	AZ
Gh_A08G1503	-2.79118	-3.65311	-2.06562	-1.60663	ethylene-responsive transcription factor 5-like	Ethylene	Signaling	ERF	AZ
Gh_D07G0440	-2.75712	0	0	-1.59519	ethylene-responsive transcription factor erf107-like	Ethylene	Signaling	ERF	AZ
Gh_D11G2202	-1.20482	-1.3063	-3.30921	-1.5363	ethylene-responsive transcription factor erf060-like	Ethylene	Signaling	ERF	AZ
Gh_D12G2133	-2.85383	0	0	-1.33708	ethylene-responsive transcription factor 2-like	Ethylene	Signaling	ERF	AZ
Gh_A11G1920	0	0	0	-1.2987	ap2-like ethylene-responsive transcription factor ant	Ethylene	Signaling	ERF	AZ
Gh_A07G0378	-2.44025	-1.67292	-1.9578	-1.259	ethylene-responsive transcription factor erf105-like	Ethylene	Signaling	ERF	AZ
Gh_D12G0743	0	0	0	-1.21926	ap2-like ethylene-responsive transcription factor ant	Ethylene	Signaling	ERF	AZ
Gh_A02G0783	-1.18238	-1.21614	-1.67399	-1.07762	ethylene-responsive transcription factor rap2-4-like	Ethylene	Signaling	ERF	AZ
Gh_D07G0277	-1.80951	0	0	-1.05538	ethylene-responsive transcription factor shine 2-like	Ethylene	Signaling	ERF	AZ
Gh_D07G0278	-1.8095	0	0	-1.05538	ethylene-responsive transcription factor shine 2-like	Ethylene	Signaling	ERF	AZ
Gh_A10G1483	-2.19931	0	0	-1.04698	ethylene-responsive transcription factor rap2-3	Ethylene	Signaling	ERF	AZ
Gh_D02G0832	-1.10723	-1.06104	0	-1.04119	ethylene-responsive transcription factor rap2-4-like	Ethylene	Signaling	ERF	AZ
Gh_D09G1812	-1.4903	-2.61772	0	-1.03793	ethylene-responsive transcription factor crf1-like	Ethylene	Signaling	ERF	AZ
Gh_A07G0069	0	0	0	-1.02884	ethylene-responsive transcription factor tiny-like	Ethylene	Signaling	ERF	AZ
Gh_A01G0650	-1.30495	0	-1.02191	-1.01854	ethylene-responsive transcription factor 3-like	Ethylene	Signaling	ERF	AZ
Gh_A05G0999	-1.16327	0	0	0	ap2-like ethylene-responsive transcription factor at1g16060	Ethylene	Signaling	ERF	AZ
Gh_D05G1117	-1.2169	0	0	0	ap2-like ethylene-responsive transcription factor at1g16060	Ethylene	Signaling	ERF	AZ
Gh_A10G0254	-4.30941	-1.27013	0	0	ethylene-responsive transcription factor 12	Ethylene	Signaling	ERF	AZ
Gh_D10G0254	-4.0661	0	0	0	ethylene-responsive transcription factor 12	Ethylene	Signaling	ERF	AZ
Gh_D11G1357	-1.39702	1.00103	1.49372	0	ethylene-responsive transcription factor 1b-like	Ethylene	Signaling	ERF	AZ
Gh_A09G1760	-2.20782	0	0	0	ethylene-responsive transcription factor 2-like	Ethylene	Signaling	ERF	AZ
Gh_A11G0366	-1.89267	0	1.16788	0	ethylene-responsive transcription factor 2-like	Ethylene	Signaling	ERF	AZ
Gh_A12G1953	-2.38158	0	0	0	ethylene-responsive transcription factor 2-like	Ethylene	Signaling	ERF	AZ
Gh_D09G1869	-2.32336	0	0	0	ethylene-responsive transcription factor 2-like	Ethylene	Signaling	ERF	AZ
Gh_D11G0426	-1.7378	0	1.18711	0	ethylene-responsive transcription factor 2-like	Ethylene	Signaling	ERF	AZ
Gh_A11G2519	-1.30721	0	0	0	ethylene-responsive transcription factor 3-like	Ethylene	Signaling	ERF	AZ
Gh_D11G2863	-1.58242	0	0	0	ethylene-responsive transcription factor 3-like	Ethylene	Signaling	ERF	AZ
Gh_D06G2166	-1.67959	0	1.01001	0	ethylene-responsive transcription factor 4-like	Ethylene	Signaling	ERF	AZ
Gh_A12G1954	-2.3771	0	0	0	ethylene-responsive transcription factor 5-like	Ethylene	Signaling	ERF	AZ
Gh_D12G2134	-2.13008	0	0	0	ethylene-responsive transcription factor 5-like	Ethylene	Signaling	ERF	AZ
Gh_D12G2135	-1.38758	-1.10246	0	0	ethylene-responsive transcription factor 5-like	Ethylene	Signaling	ERF	AZ
Gh_D12G1113	0	1.55044	0	0	ethylene-responsive transcription factor crf5-like	Ethylene	Signaling	ERF	AZ
Gh_D05G2400	0	1.45865	0	0	ethylene-responsive transcription factor erf020-like	Ethylene	Signaling	ERF	AZ
Gh_A08G1242	0	1.47327	1.82854	0	ethylene-responsive transcription factor erf034-like	Ethylene	Signaling	ERF	AZ
Gh_D11G0813	1.01887	0	0	0	ethylene-responsive transcription factor erf038-like	Ethylene	Signaling	ERF	AZ
Gh_A08G1516	1.65799	0	0	0	ethylene-responsive transcription factor erf039-like	Ethylene	Signaling	ERF	AZ
Gh_D08G1814	1.59752	1.17018	0	0	ethylene-responsive transcription factor erf039-like	Ethylene	Signaling	ERF	AZ
Gh_A01G0119	-2.17416	-1.94118	-1.41754	0	ethylene-responsive transcription factor erf054-like	Ethylene	Signaling	ERF	AZ
Gh_D01G0167	-1.1471	-1.42277	0	0	ethylene-responsive transcription factor erf054-like	Ethylene	Signaling	ERF	AZ
Gh_D04G1416	1.96995	0	0	0	ethylene-responsive transcription factor erf054-like	Ethylene	Signaling	ERF	AZ
Gh_A11G1833	0	0	-1.19148	0	ethylene-responsive transcription factor erf060-like	Ethylene	Signaling	ERF	AZ
Gh_A12G2129	2.44849	0	0	0	ethylene-responsive transcription factor erf061-like	Ethylene	Signaling	ERF	AZ
Gh_D12G2308	1.26227	0	0	0	ethylene-responsive transcription factor erf061-like	Ethylene	Signaling	ERF	AZ
Gh_D11G1355	0	0	2.46981	0	ethylene-responsive transcription factor erf098-like	Ethylene	Signaling	ERF	AZ
Gh_D12G1951	0	1.05456	0	0	ethylene-responsive transcription factor erf105-like	Ethylene	Signaling	ERF	AZ
Gh_D04G1369	-4.04549	0	1.60387	0	ethylene-responsive transcription factor erf113	Ethylene	Signaling	ERF	AZ
Gh_A02G1493	0	1.29442	0	0	ethylene-responsive transcription factor rap2-10-like	Ethylene	Signaling	ERF	AZ
Gh_A05G1175	-1.61348	0	0	0	ethylene-responsive transcription factor rap2-12-like	Ethylene	Signaling	ERF	AZ
Gh_A10G0471	-1.46144	0	0	0	ethylene-responsive transcription factor rap2-12-like	Ethylene	Signaling	ERF	AZ
Gh_D05G1351	-1.17918	0	0	0	ethylene-responsive transcription factor rap2-12-like	Ethylene	Signaling	ERF	AZ
Gh_D10G0495	-1.12248	0	0	0	ethylene-responsive transcription factor rap2-12-like	Ethylene	Signaling	ERF	AZ
Gh_D10G1726	-1.36214	0	0	0	ethylene-responsive transcription factor rap2-3	Ethylene	Signaling	ERF	AZ
Gh_D09G2285	-1.50616	-1.19543	1.46543	0	ethylene-responsive transcription factor rap2-3-like	Ethylene	Signaling	ERF	AZ
Gh_A05G1961	0	0	-1.28094	0	ethylene-responsive transcription factor rap2-4-like	Ethylene	Signaling	ERF	AZ
Gh_A06G0307	-1.19949	0	0	0	ethylene-responsive transcription factor rap2-4-like	Ethylene	Signaling	ERF	AZ
Gh_D03G0342	-1.20614	-1.24817	0	0	ethylene-responsive transcription factor rap2-4-like	Ethylene	Signaling	ERF	AZ
Gh_A05G1082	2.29324	0	0	0	ethylene-responsive transcription factor tiny-like	Ethylene	Signaling	ERF	AZ
Gh_A09G0780	2.8067	0	0	0	ethylene-responsive transcription factor tiny-like	Ethylene	Signaling	ERF	AZ
Gh_D03G0578	2.2166	0	0	0	ethylene-responsive transcription factor tiny-like	Ethylene	Signaling	ERF	AZ
Gh_D05G1260	2.56829	1.10102	0	0	ethylene-responsive transcription factor tiny-like	Ethylene	Signaling	ERF	AZ
Gh_D07G0084	1.75901	0	1.98129	0	ethylene-responsive transcription factor tiny-like	Ethylene	Signaling	ERF	AZ
Gh_A05G0089	1.9259	0	0	0	ethylene-responsive transcription factor win1-like	Ethylene	Signaling	ERF	AZ
Gh_A10G1731	1.18935	0	0	0	ethylene-responsive transcription factor wri1-like	Ethylene	Signaling	ERF	AZ
Gh_D07G2013	0	0	0	1.07296	ethylene-responsive transcription factor-like protein at4g13040	Ethylene	Signaling	ERF	AZ
Gh_A09G2077	-2.53483	-1.91112	1.76088	1.10089	ethylene-responsive transcription factor rap2-3-like	Ethylene	Signaling	ERF	AZ
Gh_A07G0379	-1.43959	0	0	1.11218	ethylene-responsive transcription factor 2-like	Ethylene	Signaling	ERF	AZ
Gh_D08G1800	0	0	1.59909	1.11893	ethylene-responsive transcription factor 2-like	Ethylene	Signaling	ERF	AZ
Gh_A07G1477	-1.0428	0	0	1.15829	ethylene-responsive transcription factor-like protein at4g13040	Ethylene	Signaling	ERF	AZ
Gh_A11G0367	-2.31997	0	1.66596	1.18298	ethylene-responsive transcription factor erf107-like	Ethylene	Signaling	ERF	AZ
Gh_A12G1267	-1.93924	-2.25091	0	1.20257	ethylene-responsive transcription factor erf054-like	Ethylene	Signaling	ERF	AZ
Gh_D12G0676	0	0	0	1.20339	ethylene-responsive transcription factor rap2-10-like	Ethylene	Signaling	ERF	AZ
Gh_D08G1530	0	1.75752	3.47421	1.28146	ethylene-responsive transcription factor erf034-like	Ethylene	Signaling	ERF	AZ
Gh_A07G1810	0	0	0	1.28764	ethylene-responsive transcription factor-like protein at4g13040	Ethylene	Signaling	ERF	AZ
Gh_A11G2282	-9.79989	-1.2697	2.50811	1.35095	ethylene-responsive transcription factor 1b-like	Ethylene	Signaling	ERF	AZ
Gh_D07G1580	0	0	1.01755	1.40491	ethylene-responsive transcription factor-like protein at4g13040	Ethylene	Signaling	ERF	AZ
Gh_A03G0292	1.4828	1.01925	0	1.52655	ethylene-responsive transcription factor rap2-7-like isoform x1	Ethylene	Signaling	ERF	AZ
Gh_A12G2112	-1.95725	0	2.30355	1.53625	ethylene-responsive transcription factor crf1-like	Ethylene	Signaling	ERF	AZ
Gh_A11G1199	0	0	1.64084	1.57227	ethylene-responsive transcription factor 1b-like	Ethylene	Signaling	ERF	AZ
Gh_D02G0429	0	0	2.56043	1.58883	ethylene-responsive transcription factor erf096-like	Ethylene	Signaling	ERF	AZ
Gh_D03G1282	1.10585	1.05875	0	1.64826	ethylene-responsive transcription factor rap2-7-like isoform x1	Ethylene	Signaling	ERF	AZ
Gh_D12G2292	-1.05374	0	2.22968	1.69969	ethylene-responsive transcription factor crf1-like	Ethylene	Signaling	ERF	AZ
Gh_D07G0442	0	0	0	1.81428	ethylene-responsive transcription factor 2-like	Ethylene	Signaling	ERF	AZ
Gh_D11G0427	-1.40587	1.43787	2.58596	1.81473	ethylene-responsive transcription factor erf107-like	Ethylene	Signaling	ERF	AZ
Gh_D08G2402	0	0	1.08824	2.2502	ap2-like ethylene-responsive transcription factor bbm	Ethylene	Signaling	ERF	AZ
Gh_A09G1832	-6.57781	0	1.21471	2.38762	ethylene-responsive transcription factor erf062-like	Ethylene	Signaling	ERF	AZ
Gh_A06G0174	-1.1078	0	1.51969	2.53263	ethylene-responsive transcription factor rap2-1-like	Ethylene	Signaling	ERF	AZ
Gh_D06G0168	-2.40619	0	1.26178	2.67458	ethylene-responsive transcription factor rap2-1-like	Ethylene	Signaling	ERF	AZ
Gh_D02G0430	-3.67958	1.14058	4.22906	3.17379	ethylene-responsive transcription factor 1b	Ethylene	Signaling	ERF	AZ
Gh_A04G0869	-3.4497	0	3.0278	3.35043	ethylene-responsive transcription factor erf113	Ethylene	Signaling	ERF	AZ
Gh_D08G2044	-4.44432	1.35123	4.9729	3.41425	ethylene-responsive transcription factor 1b-like	Ethylene	Signaling	ERF	AZ
Gh_A13G1480	0	1.9377	3.82577	3.8888	ethylene-responsive transcription factor 1b-like	Ethylene	Signaling	ERF	AZ
Gh_D02G1788	-2.56698	-2.7653	1.50487	3.97453	ethylene-responsive transcription factor erf113-like	Ethylene	Signaling	ERF	AZ
Gh_D09G1953	0	0	3.31769	4.03223	ethylene-responsive transcription factor erf062-like	Ethylene	Signaling	ERF	AZ
Gh_D05G1963	0	0	2.39982	4.13496	ethylene-responsive transcription factor rap2-1-like	Ethylene	Signaling	ERF	AZ
Gh_A05G1769	0	0	1.8435	4.26454	ethylene-responsive transcription factor rap2-1-like	Ethylene	Signaling	ERF	AZ
Gh_A10G1008	0	0	5.90745	4.29371	ethylene-responsive transcription factor 1b-like	Ethylene	Signaling	ERF	AZ
Gh_D11G0239	0	0	0	4.32531	ethylene-responsive transcription factor erf061-like	Ethylene	Signaling	ERF	AZ
Gh_A08G1686	0	1.86829	5.39812	4.64578	ethylene-responsive transcription factor 1b-like	Ethylene	Signaling	ERF	AZ
Gh_A11G0225	0	0	0	5.36626	ethylene-responsive transcription factor erf061-like	Ethylene	Signaling	ERF	AZ
Gh_D13G1806	0	4.52716	5.56003	6.08325	ethylene-responsive transcription factor 1b-like	Ethylene	Signaling	ERF	AZ
Gh_A03G1349	-3.54738	-1.68498	3.39034	6.16672	ethylene-responsive transcription factor erf113-like	Ethylene	Signaling	ERF	AZ
Gh_A11G1025	0	0	1.21686	1.01826	ethylene response sensor 1	Ethylene	Signaling	ERS	AZ
Gh_A12G1171	-1.29051	0	0	0	ethylene response sensor 1	Ethylene	Signaling	ERS	AZ
Gh_D12G1291	-1.00194	0	0	0	ethylene response sensor 1	Ethylene	Signaling	ERS	AZ
Gh_D11G1181	0	0	1.90183	1.7484	ethylene response sensor 1-like	Ethylene	Signaling	ERS	AZ
Gh_A06G1064	-1.44029	-1.03764	-1.00243	-1.19085	ethylene-responsive nuclear ethylene-regulated nuclear protein	Ethylene	Signaling	ERT	AZ
Gh_D06G1297	-1.37916	0	-1.43291	-1.6729	ethylene-responsive nuclear ethylene-regulated nuclear protein	Ethylene	Signaling	ERT	AZ
Gh_A02G0358	-1.57325	0	1.03666	0	ethylene receptor 2	Ethylene	Signaling	ETR	AZ
Gh_D02G0417	-1.62229	0	0	0	ethylene receptor 2	Ethylene	Signaling	ETR	AZ
Gh_D09G2169	-1.53326	0	0	0	ethylene receptor 2	Ethylene	Signaling	ETR	AZ
Gh_A09G1977	4.11582	0	-1.49308	-2.68538	1-aminocyclopropane-1-carboxylate oxidase homolog 1-like	Ethylene	Metabolic	ACO	AZ
Gh_D13G1088	-2.22249	0	0	0	1-aminocyclopropane-1-carboxylate oxidase homolog 1-like	Ethylene	Metabolic	ACO	AZ
Gh_D02G0425	-1.53277	0	0	0	1-aminocyclopropane-1-carboxylate oxidase homolog 1-like	Ethylene	Metabolic	ACO	AZ
Gh_A02G0368	-1.13293	0	0	0	1-aminocyclopropane-1-carboxylate oxidase homolog 1-like	Ethylene	Metabolic	ACO	AZ
Gh_A09G1981	0	-1.73836	0	1.438	1-aminocyclopropane-1-carboxylate oxidase homolog 1-like	Ethylene	Metabolic	ACO	AZ
Gh_D09G2182	0	0	0	1.45886	1-aminocyclopropane-1-carboxylate oxidase homolog 1-like	Ethylene	Metabolic	ACO	AZ
Gh_D11G1346	0	0	1.56785	1.99963	1-aminocyclopropane-1-carboxylate oxidase homolog 1-like	Ethylene	Metabolic	ACO	AZ
Gh_D09G2184	0	0	2.98352	2.33428	1-aminocyclopropane-1-carboxylate oxidase homolog 1-like	Ethylene	Metabolic	ACO	AZ
Gh_D09G2183	0	0	1.14114	2.51579	1-aminocyclopropane-1-carboxylate oxidase homolog 1-like	Ethylene	Metabolic	ACO	AZ
Gh_A02G0367	0	0	1.79448	3.24055	1-aminocyclopropane-1-carboxylate oxidase homolog 1-like	Ethylene	Metabolic	ACO	AZ
Gh_A02G0369	0	0	0	6.51434	1-aminocyclopropane-1-carboxylate oxidase homolog 1-like	Ethylene	Metabolic	ACO	AZ
Gh_D02G1418	0	0	0	1.42772	1-aminocyclopropane-1-carboxylate oxidase homolog 4-like	Ethylene	Metabolic	ACO	AZ
Gh_A03G1004	0	0	0	1.69664	1-aminocyclopropane-1-carboxylate oxidase homolog 4-like	Ethylene	Metabolic	ACO	AZ
Gh_D02G0478	1.30315	0	-1.968	-2.95305	1-aminocyclopropane-1-carboxylate oxidase-like	Ethylene	Metabolic	ACO	AZ
Gh_D11G0214	-2.6472	0	1.31617	0	1-aminocyclopropane-1-carboxylate oxidase-like	Ethylene	Metabolic	ACO	AZ
Gh_A11G0203	-5.62398	-1.40392	1.92303	0	1-aminocyclopropane-1-carboxylate oxidase-like	Ethylene	Metabolic	ACO	AZ
Gh_A08G1513	-1.26029	0	0	0	1-aminocyclopropane-1-carboxylate oxidase-like isoform x2	Ethylene	Metabolic	ACO	AZ
Gh_D08G1811	-1.07835	0	0	1.09277	1-aminocyclopropane-1-carboxylate oxidase-like isoform x2	Ethylene	Metabolic	ACO	AZ
Gh_A05G1492	-2.33699	0	-4.04408	-3.58202	1-aminocyclopropane-1-carboxylate oxidase	Ethylene	Metabolic	ACO	Leaf
Gh_A06G1341	-2.49011	-1.73271	0	-2.04971	1-aminocyclopropane-1-carboxylate oxidase	Ethylene	Metabolic	ACO	Leaf
Gh_D05G1663	-2.56698	0	-2.19213	-2.02988	1-aminocyclopropane-1-carboxylate oxidase	Ethylene	Metabolic	ACO	Leaf
Gh_A07G0773	-2.21372	0	-2.10545	-3.91854	1-aminocyclopropane-1-carboxylate oxidase 3-like	Ethylene	Metabolic	ACO	Leaf
Gh_A07G0774	-1.34738	3.48345	3.87998	0	1-aminocyclopropane-1-carboxylate oxidase 3-like	Ethylene	Metabolic	ACO	Leaf
Gh_A07G0775	-1.40092	1.56292	0	0	1-aminocyclopropane-1-carboxylate oxidase 3-like	Ethylene	Metabolic	ACO	Leaf
Gh_A08G0460	0	2.93216	0	0	1-aminocyclopropane-1-carboxylate oxidase 3-like	Ethylene	Metabolic	ACO	Leaf
Gh_A11G1416	0	0	10.4851	0	1-aminocyclopropane-1-carboxylate oxidase 3-like	Ethylene	Metabolic	ACO	Leaf
Gh_D07G0841	1.82331	4.75764	4.08297	0	1-aminocyclopropane-1-carboxylate oxidase 3-like	Ethylene	Metabolic	ACO	Leaf
Gh_D07G0842	0	2.86427	4.12183	3.81049	1-aminocyclopropane-1-carboxylate oxidase 3-like	Ethylene	Metabolic	ACO	Leaf
Gh_D07G1899	0	0	-2.57952	-3.43194	1-aminocyclopropane-1-carboxylate oxidase 3-like	Ethylene	Metabolic	ACO	Leaf
Gh_D08G0546	0	2.61228	1.52261	1.37631	1-aminocyclopropane-1-carboxylate oxidase 3-like	Ethylene	Metabolic	ACO	Leaf
Gh_D11G1565	1.73921	2.10736	-1.0294	-3.94603	1-aminocyclopropane-1-carboxylate oxidase 3-like	Ethylene	Metabolic	ACO	Leaf
Gh_A02G1085	-1.38647	0	-3.32453	-4.04285	1-aminocyclopropane-1-carboxylate oxidase 5	Ethylene	Metabolic	ACO	Leaf
Gh_A02G0370	-1.90614	0	0	0	1-aminocyclopropane-1-carboxylate oxidase homolog	Ethylene	Metabolic	ACO	Leaf
Gh_A02G0367	0	0	3.2942	3.66695	1-aminocyclopropane-1-carboxylate oxidase homolog 1-like	Ethylene	Metabolic	ACO	Leaf
Gh_A02G0369	0	2.79399	3.73029	3.43262	1-aminocyclopropane-1-carboxylate oxidase homolog 1-like	Ethylene	Metabolic	ACO	Leaf
Gh_A02G0372	-1.48788	0	-1.56393	0	1-aminocyclopropane-1-carboxylate oxidase homolog 1-like	Ethylene	Metabolic	ACO	Leaf
Gh_A09G1976	0	-2.00509	-3.75297	0	1-aminocyclopropane-1-carboxylate oxidase homolog 1-like	Ethylene	Metabolic	ACO	Leaf
Gh_A09G1980	-1.23234	0	-2.52883	-4.17822	1-aminocyclopropane-1-carboxylate oxidase homolog 1-like	Ethylene	Metabolic	ACO	Leaf
Gh_A09G1981	0	0	-1.24388	0	1-aminocyclopropane-1-carboxylate oxidase homolog 1-like	Ethylene	Metabolic	ACO	Leaf
Gh_A13G0844	0	4.84027	9.71718	9.14581	1-aminocyclopropane-1-carboxylate oxidase homolog 1-like	Ethylene	Metabolic	ACO	Leaf
Gh_D02G0425	-1.72225	0	0	0	1-aminocyclopropane-1-carboxylate oxidase homolog 1-like	Ethylene	Metabolic	ACO	Leaf
Gh_D09G2183	0	1.16434	0	0	1-aminocyclopropane-1-carboxylate oxidase homolog 1-like	Ethylene	Metabolic	ACO	Leaf
Gh_D09G2184	0	2.24423	3.61836	2.10982	1-aminocyclopropane-1-carboxylate oxidase homolog 1-like	Ethylene	Metabolic	ACO	Leaf
Gh_D13G1088	0	6.08386	5.26575	3.41804	1-aminocyclopropane-1-carboxylate oxidase homolog 1-like	Ethylene	Metabolic	ACO	Leaf
Gh_A03G1004	-2.11405	-1.73035	0	1.28833	1-aminocyclopropane-1-carboxylate oxidase homolog 4-like	Ethylene	Metabolic	ACO	Leaf
Gh_D02G1418	0	0	1.26499	1.91431	1-aminocyclopropane-1-carboxylate oxidase homolog 4-like	Ethylene	Metabolic	ACO	Leaf
Gh_D02G0478	6.0556	0	0	0	1-aminocyclopropane-1-carboxylate oxidase-like	Ethylene	Metabolic	ACO	Leaf
Gh_D11G0214	-3.13926	0	-2.30789	-2.16147	1-aminocyclopropane-1-carboxylate oxidase-like	Ethylene	Metabolic	ACO	Leaf
Gh_A08G1513	-2.93051	1.18688	2.23434	2.65572	1-aminocyclopropane-1-carboxylate oxidase-like isoform x2	Ethylene	Metabolic	ACO	Leaf
Gh_D08G1811	-2.58259	0	1.02663	1.21788	1-aminocyclopropane-1-carboxylate oxidase-like isoform x2	Ethylene	Metabolic	ACO	Leaf
Gh_A02G1046	0	0	0	-1.92037	1-aminocyclopropane-1-carboxylate synthase	Ethylene	Metabolic	ACS	Leaf
Gh_D03G0678	0	0	-1.11399	-3.30423	1-aminocyclopropane-1-carboxylate synthase	Ethylene	Metabolic	ACS	Leaf
Gh_D08G1262	0	2.18157	4.55409	3.34349	1-aminocyclopropane-1-carboxylate synthase	Ethylene	Metabolic	ACS	Leaf
Gh_A07G0095	0	10.1797	0	0	1-aminocyclopropane-1-carboxylate synthase 7	Ethylene	Metabolic	ACS	Leaf
Gh_D07G0104	0	9.05901	0	0	1-aminocyclopropane-1-carboxylate synthase 7	Ethylene	Metabolic	ACS	Leaf
Gh_A08G0989	0	3.89069	3.30611	0	1-aminocyclopropane-1-carboxylate synthase-like	Ethylene	Metabolic	ACS	Leaf
Gh_A11G0831	0	8.9038	11.4997	9.09702	1-aminocyclopropane-1-carboxylate synthase-like	Ethylene	Metabolic	ACS	Leaf
Gh_D11G0974	0	3.63473	5.00765	2.64742	1-aminocyclopropane-1-carboxylate synthase-like	Ethylene	Metabolic	ACS	Leaf
Gh_A02G1431	4.63644	8.95261	9.62914	8.5545	1-aminocyclopropane-1-carboxylic acid synthase family protein	Ethylene	Metabolic	ACS	Leaf
Gh_A11G0453	0	0	3.56557	5.1253	1-aminocyclopropane-1-carboxylic acid synthase family protein	Ethylene	Metabolic	ACS	Leaf
Gh_A11G1914	0	3.9139	0	0	1-aminocyclopropane-1-carboxylic acid synthase family protein	Ethylene	Metabolic	ACS	Leaf
Gh_D03G0289	11.1561	15.316	16.0858	15.2835	1-aminocyclopropane-1-carboxylic acid synthase family protein	Ethylene	Metabolic	ACS	Leaf
Gh_D11G0525	0	0	3.51398	4.19964	1-aminocyclopropane-1-carboxylic acid synthase family protein	Ethylene	Metabolic	ACS	Leaf
Gh_A04G0622	0	0	1.16771	1.07492	ethylene-insensitive protein 2-like isoform x1	Ethylene	Signaling	EIN	Leaf
Gh_A09G1399	-1.253	-1.09788	0	0	ethylene-insensitive protein 2-like isoform x1	Ethylene	Signaling	EIN	Leaf
Gh_D09G1403	0	-1.17774	0	0	ethylene-insensitive protein 2-like isoform x1	Ethylene	Signaling	EIN	Leaf
Gh_D08G2099	-1.14877	0	1.70338	1.97037	protein ethylene insensitive 3	Ethylene	Signaling	EIN	Leaf
Gh_A13G2005	-1.54441	0	0	0	protein ethylene insensitive 3-like	Ethylene	Signaling	EIN	Leaf
Gh_A06G0222	4.77492	1.71372	0	0	ap2-like ethylene-responsive transcription factor ant	Ethylene	Signaling	ERF	Leaf
Gh_A11G1920	1.98644	2.85481	1.29886	1.19274	ap2-like ethylene-responsive transcription factor ant	Ethylene	Signaling	ERF	Leaf
Gh_D06G0216	3.29553	0	0	0	ap2-like ethylene-responsive transcription factor ant	Ethylene	Signaling	ERF	Leaf
Gh_D11G2055	2.40696	2.40007	2.037	2.11581	ap2-like ethylene-responsive transcription factor ant	Ethylene	Signaling	ERF	Leaf
Gh_D12G0743	0	1.26437	0	0	ap2-like ethylene-responsive transcription factor ant	Ethylene	Signaling	ERF	Leaf
Gh_A05G0999	0	0	-4.83757	-3.40444	ap2-like ethylene-responsive transcription factor at1g16060	Ethylene	Signaling	ERF	Leaf
Gh_D05G0071	0	-2.72408	-5.58408	-5.61372	ap2-like ethylene-responsive transcription factor at1g16060	Ethylene	Signaling	ERF	Leaf
Gh_D05G1117	-1.11136	-1.59492	-4.79412	-5.70218	ap2-like ethylene-responsive transcription factor at1g16060	Ethylene	Signaling	ERF	Leaf
Gh_D03G0620	0	0	1.88947	1.89393	ap2-like ethylene-responsive transcription factor at2g41710	Ethylene	Signaling	ERF	Leaf
Gh_D08G2402	0	0	1.56013	1.23474	ap2-like ethylene-responsive transcription factor bbm	Ethylene	Signaling	ERF	Leaf
Gh_A10G0254	-1.64401	0	-1.15576	-1.73961	ethylene-responsive transcription factor 12	Ethylene	Signaling	ERF	Leaf
Gh_D10G0254	-1.97504	0	0	0	ethylene-responsive transcription factor 12	Ethylene	Signaling	ERF	Leaf
Gh_A11G0686	0	0	4.39579	0	ethylene-responsive transcription factor 13-like	Ethylene	Signaling	ERF	Leaf
Gh_A12G0875	0	8.79618	8.80465	0	ethylene-responsive transcription factor 13-like	Ethylene	Signaling	ERF	Leaf
Gh_D12G0958	0	9.30939	0	0	ethylene-responsive transcription factor 13-like	Ethylene	Signaling	ERF	Leaf
Gh_D12G0959	0	2.89899	0	0	ethylene-responsive transcription factor 13-like	Ethylene	Signaling	ERF	Leaf
Gh_D02G0430	1.65675	3.29732	4.1804	2.85601	ethylene-responsive transcription factor 1b	Ethylene	Signaling	ERF	Leaf
Gh_A08G1686	0	5.03269	5.84925	4.96872	ethylene-responsive transcription factor 1b-like	Ethylene	Signaling	ERF	Leaf
Gh_A11G2282	0	2.15257	0	0	ethylene-responsive transcription factor 1b-like	Ethylene	Signaling	ERF	Leaf
Gh_A13G1480	0	4.60031	0	0	ethylene-responsive transcription factor 1b-like	Ethylene	Signaling	ERF	Leaf
Gh_D07G1488	0	0	10.9869	11.013	ethylene-responsive transcription factor 1b-like	Ethylene	Signaling	ERF	Leaf
Gh_D08G2044	1.65422	5.20385	5.79911	4.53669	ethylene-responsive transcription factor 1b-like	Ethylene	Signaling	ERF	Leaf
Gh_D13G1806	1.72708	2.35841	-1.8865	-1.76805	ethylene-responsive transcription factor 1b-like	Ethylene	Signaling	ERF	Leaf
Gh_D13G1807	0	8.9636	0	0	ethylene-responsive transcription factor 1b-like	Ethylene	Signaling	ERF	Leaf
Gh_A08G1500	0	0	6.15877	0	ethylene-responsive transcription factor 2-like	Ethylene	Signaling	ERF	Leaf
Gh_A08G1502	0	0	2.31169	0	ethylene-responsive transcription factor 2-like	Ethylene	Signaling	ERF	Leaf
Gh_A09G1760	0	0	1.31845	0	ethylene-responsive transcription factor 2-like	Ethylene	Signaling	ERF	Leaf
Gh_A11G0366	-2.98039	-2.12062	-5.43335	-4.19377	ethylene-responsive transcription factor 2-like	Ethylene	Signaling	ERF	Leaf
Gh_A12G1953	2.0197	3.78773	3.02481	1.16054	ethylene-responsive transcription factor 2-like	Ethylene	Signaling	ERF	Leaf
Gh_D07G0442	-4.60143	0	0	0	ethylene-responsive transcription factor 2-like	Ethylene	Signaling	ERF	Leaf
Gh_D08G1800	0	0	7.75894	0	ethylene-responsive transcription factor 2-like	Ethylene	Signaling	ERF	Leaf
Gh_D09G1869	0	1.76752	2.9884	1.05545	ethylene-responsive transcription factor 2-like	Ethylene	Signaling	ERF	Leaf
Gh_D11G0426	-2.75156	-2.57632	-5.98262	-4.63888	ethylene-responsive transcription factor 2-like	Ethylene	Signaling	ERF	Leaf
Gh_D12G2133	2.6078	2.9857	2.04706	0	ethylene-responsive transcription factor 2-like	Ethylene	Signaling	ERF	Leaf
Gh_A01G0650	0	0	0	-1.1928	ethylene-responsive transcription factor 3-like	Ethylene	Signaling	ERF	Leaf
Gh_A04G0106	-1.19016	-1.22674	-1.37961	-1.2127	ethylene-responsive transcription factor 3-like	Ethylene	Signaling	ERF	Leaf
Gh_D05G3616	-1.64659	-1.35576	-2.28343	-1.77775	ethylene-responsive transcription factor 3-like	Ethylene	Signaling	ERF	Leaf
Gh_D11G2863	-1.86389	0	0	0	ethylene-responsive transcription factor 3-like	Ethylene	Signaling	ERF	Leaf
Gh_A06G1144	-1.795	0	0	0	ethylene-responsive transcription factor 4-like	Ethylene	Signaling	ERF	Leaf
Gh_D01G0450	0	0	0	-1.29485	ethylene-responsive transcription factor 4-like	Ethylene	Signaling	ERF	Leaf
Gh_D06G1403	-2.6344	0	-1.15201	-1.21714	ethylene-responsive transcription factor 4-like	Ethylene	Signaling	ERF	Leaf
Gh_D06G2166	0	1.45285	1.49081	1.23678	ethylene-responsive transcription factor 4-like	Ethylene	Signaling	ERF	Leaf
Gh_D10G0255	-2.4684	0	0	0	ethylene-responsive transcription factor 4-like	Ethylene	Signaling	ERF	Leaf
Gh_A03G0066	0	0	-2.65414	-2.30662	ethylene-responsive transcription factor 5-like	Ethylene	Signaling	ERF	Leaf
Gh_A08G1503	0	0	-1.26892	0	ethylene-responsive transcription factor 5-like	Ethylene	Signaling	ERF	Leaf
Gh_A12G1954	2.7716	2.08168	2.29379	1.92697	ethylene-responsive transcription factor 5-like	Ethylene	Signaling	ERF	Leaf
Gh_A12G1955	0	0	-1.59523	0	ethylene-responsive transcription factor 5-like	Ethylene	Signaling	ERF	Leaf
Gh_D03G1591	1.82917	0	0	0	ethylene-responsive transcription factor 5-like	Ethylene	Signaling	ERF	Leaf
Gh_D12G2134	1.74695	0	0	1.19462	ethylene-responsive transcription factor 5-like	Ethylene	Signaling	ERF	Leaf
Gh_D12G2135	1.03751	0	-1.00554	0	ethylene-responsive transcription factor 5-like	Ethylene	Signaling	ERF	Leaf
Gh_A03G1376	-2.00933	-1.13118	-2.4082	-2.5169	ethylene-responsive transcription factor 9	Ethylene	Signaling	ERF	Leaf
Gh_D02G1817	-1.83157	-1.15368	-2.12308	-1.78917	ethylene-responsive transcription factor 9	Ethylene	Signaling	ERF	Leaf
Gh_A02G1312	1.7961	1.54762	2.20355	2.40177	ethylene-responsive transcription factor abr1-like	Ethylene	Signaling	ERF	Leaf
Gh_D03G0450	2.30167	2.97084	2.16475	0	ethylene-responsive transcription factor abr1-like	Ethylene	Signaling	ERF	Leaf
Gh_A02G1005	1.79801	0	0	0	ethylene-responsive transcription factor crf1-like	Ethylene	Signaling	ERF	Leaf
Gh_A09G1709	0	0	-3.38599	-3.40613	ethylene-responsive transcription factor crf1-like	Ethylene	Signaling	ERF	Leaf
Gh_A12G2112	0	0	-3.56375	-2.78682	ethylene-responsive transcription factor crf1-like	Ethylene	Signaling	ERF	Leaf
Gh_D08G1240	1.95078	-1.75408	-8.33462	-6.66938	ethylene-responsive transcription factor crf1-like	Ethylene	Signaling	ERF	Leaf
Gh_D09G1812	0	0	-2.7239	-4.15202	ethylene-responsive transcription factor crf1-like	Ethylene	Signaling	ERF	Leaf
Gh_D12G2292	0	-1.23165	-3.98632	-1.93414	ethylene-responsive transcription factor crf1-like	Ethylene	Signaling	ERF	Leaf
Gh_D09G1737	1.47681	1.30264	-1.84229	-1.82009	ethylene-responsive transcription factor crf4-like	Ethylene	Signaling	ERF	Leaf
Gh_A07G1283	0	3.1498	2.99015	0	ethylene-responsive transcription factor crf5-like	Ethylene	Signaling	ERF	Leaf
Gh_D07G1396	0	2.57613	3.78262	2.51523	ethylene-responsive transcription factor crf5-like	Ethylene	Signaling	ERF	Leaf
Gh_A05G0469	0	-4.9866	-2.36523	-2.09217	ethylene-responsive transcription factor erf003-like	Ethylene	Signaling	ERF	Leaf
Gh_D05G0583	0	-2.41015	-2.41138	-2.19135	ethylene-responsive transcription factor erf003-like	Ethylene	Signaling	ERF	Leaf
Gh_D06G1971	4.34596	6.79282	6.23581	4.8353	ethylene-responsive transcription factor erf003-like	Ethylene	Signaling	ERF	Leaf
Gh_D01G1870	0	9.50745	9.2422	0	ethylene-responsive transcription factor erf014-like	Ethylene	Signaling	ERF	Leaf
Gh_D05G2222	0	-6.85645	-4.00824	-4.62825	ethylene-responsive transcription factor erf014-like	Ethylene	Signaling	ERF	Leaf
Gh_A07G0158	0	2.29554	0	-1.05194	ethylene-responsive transcription factor erf017	Ethylene	Signaling	ERF	Leaf
Gh_A06G0709	0	1.12903	0	-1.48042	ethylene-responsive transcription factor erf017-like	Ethylene	Signaling	ERF	Leaf
Gh_D06G0817	0	0	0	-2.03093	ethylene-responsive transcription factor erf017-like	Ethylene	Signaling	ERF	Leaf
Gh_D07G0130	-1.64796	0	-2.38354	-2.9071	ethylene-responsive transcription factor erf017-like	Ethylene	Signaling	ERF	Leaf
Gh_D05G2400	0	-2.8668	-2.21758	-1.67884	ethylene-responsive transcription factor erf020-like	Ethylene	Signaling	ERF	Leaf
Gh_D05G2406	7.92787	0	0	0	ethylene-responsive transcription factor erf022-like	Ethylene	Signaling	ERF	Leaf
Gh_A12G1015	-1.26296	-1.54126	-4.93488	-4.46096	ethylene-responsive transcription factor erf023-like	Ethylene	Signaling	ERF	Leaf
Gh_D12G1133	-1.13305	-1.73884	-3.42876	-4.51812	ethylene-responsive transcription factor erf023-like	Ethylene	Signaling	ERF	Leaf
Gh_A09G1607	-4.15771	0	-2.87353	-2.47434	ethylene-responsive transcription factor erf027-like	Ethylene	Signaling	ERF	Leaf
Gh_A11G0082	-2.78646	-2.562	-6.71469	-5.73612	ethylene-responsive transcription factor erf027-like	Ethylene	Signaling	ERF	Leaf
Gh_D09G1705	-3.12673	-2.55393	-5.24264	-5.893	ethylene-responsive transcription factor erf027-like	Ethylene	Signaling	ERF	Leaf
Gh_D11G0086	-2.78328	-2.40486	-6.22796	-5.6518	ethylene-responsive transcription factor erf027-like	Ethylene	Signaling	ERF	Leaf
Gh_A12G0870	-1.48912	-2.48962	-8.51112	-8.51818	ethylene-responsive transcription factor erf038-like	Ethylene	Signaling	ERF	Leaf
Gh_D12G0951	-4.01721	-2.69063	-7.3868	-11.2578	ethylene-responsive transcription factor erf038-like	Ethylene	Signaling	ERF	Leaf
Gh_A03G0077	0	3.24949	0	0	ethylene-responsive transcription factor erf039-like	Ethylene	Signaling	ERF	Leaf
Gh_A08G1516	-2.10321	0	-3.00656	-4.99909	ethylene-responsive transcription factor erf039-like	Ethylene	Signaling	ERF	Leaf
Gh_A10G0760	-3.00734	-4.79646	-5.46731	-5.0059	ethylene-responsive transcription factor erf039-like	Ethylene	Signaling	ERF	Leaf
Gh_D08G1814	-1.87153	0	-4.7762	-5.71299	ethylene-responsive transcription factor erf039-like	Ethylene	Signaling	ERF	Leaf
Gh_D10G1003	-2.65778	-4.85478	-5.07709	-6.53921	ethylene-responsive transcription factor erf039-like	Ethylene	Signaling	ERF	Leaf
Gh_A01G0119	0	0	0	1.53002	ethylene-responsive transcription factor erf054-like	Ethylene	Signaling	ERF	Leaf
Gh_D01G0167	0	0	0	1.05604	ethylene-responsive transcription factor erf054-like	Ethylene	Signaling	ERF	Leaf
Gh_D02G1846	0	-1.90318	-5.84106	-3.47896	ethylene-responsive transcription factor erf054-like	Ethylene	Signaling	ERF	Leaf
Gh_A11G1833	0	-1.78962	-2.28904	-1.36663	ethylene-responsive transcription factor erf060-like	Ethylene	Signaling	ERF	Leaf
Gh_D11G2202	0	-1.59523	-1.80694	-1.15572	ethylene-responsive transcription factor erf060-like	Ethylene	Signaling	ERF	Leaf
Gh_A09G1704	-1.91601	-3.17315	-4.34336	-5.26534	ethylene-responsive transcription factor erf061-like	Ethylene	Signaling	ERF	Leaf
Gh_A12G2129	0	-2.8538	-5.981	-5.12705	ethylene-responsive transcription factor erf061-like	Ethylene	Signaling	ERF	Leaf
Gh_D09G1808	0	-2.78832	-2.63169	-1.73516	ethylene-responsive transcription factor erf061-like	Ethylene	Signaling	ERF	Leaf
Gh_A09G1832	-5.96679	0	-1.13786	-1.57981	ethylene-responsive transcription factor erf062-like	Ethylene	Signaling	ERF	Leaf
Gh_D10G1399	0	0	0	2.47736	ethylene-responsive transcription factor erf062-like	Ethylene	Signaling	ERF	Leaf
Gh_D02G0429	0	9.03888	0	0	ethylene-responsive transcription factor erf096-like	Ethylene	Signaling	ERF	Leaf
Gh_A07G0378	0	0	-1.26668	-1.42597	ethylene-responsive transcription factor erf105-like	Ethylene	Signaling	ERF	Leaf
Gh_A12G1784	0	-1.29799	-4.65662	-5.81699	ethylene-responsive transcription factor erf105-like	Ethylene	Signaling	ERF	Leaf
Gh_D07G0441	0	0	-1.55059	-1.37565	ethylene-responsive transcription factor erf105-like	Ethylene	Signaling	ERF	Leaf
Gh_D12G1951	0	-1.46453	-9.22271	-9.22986	ethylene-responsive transcription factor erf105-like	Ethylene	Signaling	ERF	Leaf
Gh_A11G0367	-2.29308	-2.9963	-6.66474	-5.74852	ethylene-responsive transcription factor erf107-like	Ethylene	Signaling	ERF	Leaf
Gh_D07G0440	-7.22268	-7.67785	-7.21264	-11.3373	ethylene-responsive transcription factor erf107-like	Ethylene	Signaling	ERF	Leaf
Gh_D11G0427	-1.81254	-2.90364	-5.24799	-4.6071	ethylene-responsive transcription factor erf107-like	Ethylene	Signaling	ERF	Leaf
Gh_A02G1512	-2.71138	-2.44287	-3.60386	-3.00796	ethylene-responsive transcription factor erf109-like	Ethylene	Signaling	ERF	Leaf
Gh_A12G0216	0	-2.13354	-9.55218	-6.3729	ethylene-responsive transcription factor erf109-like	Ethylene	Signaling	ERF	Leaf
Gh_D02G2086	-2.29939	-4.26833	-4.42476	-4.87731	ethylene-responsive transcription factor erf109-like	Ethylene	Signaling	ERF	Leaf
Gh_A04G0869	-1.30954	0	4.04728	4.93124	ethylene-responsive transcription factor erf113	Ethylene	Signaling	ERF	Leaf
Gh_D04G1369	0	1.44592	2.94311	3.49939	ethylene-responsive transcription factor erf113	Ethylene	Signaling	ERF	Leaf
Gh_A03G1349	0	1.41595	3.81561	4.63361	ethylene-responsive transcription factor erf113-like	Ethylene	Signaling	ERF	Leaf
Gh_D02G1788	0	0	4.4175	5.61718	ethylene-responsive transcription factor erf113-like	Ethylene	Signaling	ERF	Leaf
Gh_A11G0359	-1.35592	0	0	0	ethylene-responsive transcription factor erf114-like	Ethylene	Signaling	ERF	Leaf
Gh_D11G0418	-1.1447	0	-2.66853	-1.64832	ethylene-responsive transcription factor erf114-like	Ethylene	Signaling	ERF	Leaf
Gh_D12G0658	-2.66528	-2.33854	0	0	ethylene-responsive transcription factor erf114-like	Ethylene	Signaling	ERF	Leaf
Gh_A13G0468	0	-1.40645	-2.26002	-1.71955	ethylene-responsive transcription factor erf119-like	Ethylene	Signaling	ERF	Leaf
Gh_A02G1493	0	0	-1.12456	-2.7676	ethylene-responsive transcription factor rap2-10-like	Ethylene	Signaling	ERF	Leaf
Gh_A12G0673	0	0	-2.14627	-1.85202	ethylene-responsive transcription factor rap2-10-like	Ethylene	Signaling	ERF	Leaf
Gh_D03G0220	0	0	-1.28296	-1.41216	ethylene-responsive transcription factor rap2-10-like	Ethylene	Signaling	ERF	Leaf
Gh_A05G1175	-3.86626	-3.05461	-2.72064	-3.40745	ethylene-responsive transcription factor rap2-12-like	Ethylene	Signaling	ERF	Leaf
Gh_A10G0471	-1.52158	0	0	0	ethylene-responsive transcription factor rap2-12-like	Ethylene	Signaling	ERF	Leaf
Gh_D05G1351	-2.48354	-1.10825	-1.23414	-1.37249	ethylene-responsive transcription factor rap2-12-like	Ethylene	Signaling	ERF	Leaf
Gh_D10G0495	0	0	1.15229	0	ethylene-responsive transcription factor rap2-12-like	Ethylene	Signaling	ERF	Leaf
Gh_A05G1769	-2.95421	-2.37937	-3.32829	-1.37535	ethylene-responsive transcription factor rap2-1-like	Ethylene	Signaling	ERF	Leaf
Gh_A06G0174	0	0	1.47531	1.88639	ethylene-responsive transcription factor rap2-1-like	Ethylene	Signaling	ERF	Leaf
Gh_D05G1963	-2.92856	-2.66876	-2.62895	-1.19364	ethylene-responsive transcription factor rap2-1-like	Ethylene	Signaling	ERF	Leaf
Gh_D06G0168	0	-1.14944	-1.11746	0	ethylene-responsive transcription factor rap2-1-like	Ethylene	Signaling	ERF	Leaf
Gh_A10G1483	-3.43592	0	0	0	ethylene-responsive transcription factor rap2-3	Ethylene	Signaling	ERF	Leaf
Gh_D10G1726	0	0	-1.19729	0	ethylene-responsive transcription factor rap2-3	Ethylene	Signaling	ERF	Leaf
Gh_D09G2285	0	0	0	1.51755	ethylene-responsive transcription factor rap2-3-like	Ethylene	Signaling	ERF	Leaf
Gh_A02G0783	0	-1.93174	-1.91459	-1.35618	ethylene-responsive transcription factor rap2-4-like	Ethylene	Signaling	ERF	Leaf
Gh_A02G1382	-1.40865	-1.4739	-2.49138	-1.27192	ethylene-responsive transcription factor rap2-4-like	Ethylene	Signaling	ERF	Leaf
Gh_A05G1961	0	-1.81035	-1.41012	-1.0645	ethylene-responsive transcription factor rap2-4-like	Ethylene	Signaling	ERF	Leaf
Gh_A06G0307	0	-1.43749	-1.77501	-1.02794	ethylene-responsive transcription factor rap2-4-like	Ethylene	Signaling	ERF	Leaf
Gh_D02G0832	0	-1.26155	-1.13998	-1.27337	ethylene-responsive transcription factor rap2-4-like	Ethylene	Signaling	ERF	Leaf
Gh_D03G0342	-1.63515	-1.75217	-1.99089	0	ethylene-responsive transcription factor rap2-4-like	Ethylene	Signaling	ERF	Leaf
Gh_D05G2188	0	-1.76239	-1.91963	-1.41865	ethylene-responsive transcription factor rap2-4-like	Ethylene	Signaling	ERF	Leaf
Gh_D06G0336	0	-1.57473	0	0	ethylene-responsive transcription factor rap2-4-like	Ethylene	Signaling	ERF	Leaf
Gh_A03G0292	1.69133	1.7179	1.71093	0	ethylene-responsive transcription factor rap2-7-like isoform x1	Ethylene	Signaling	ERF	Leaf
Gh_D08G0014	0	0	0	-1.30858	ethylene-responsive transcription factor rap2-7-like isoform x1	Ethylene	Signaling	ERF	Leaf
Gh_A10G1860	-1.67137	-2.68163	-6.86797	-7.18196	ethylene-responsive transcription factor rap2-7-like isoform x3	Ethylene	Signaling	ERF	Leaf
Gh_D10G2123	-1.86732	-1.96105	-3.12078	-3.99822	ethylene-responsive transcription factor rap2-7-like isoform x3	Ethylene	Signaling	ERF	Leaf
Gh_A07G0221	-3.12809	-1.60634	-5.85615	-7.18496	ethylene-responsive transcription factor shine 2-like	Ethylene	Signaling	ERF	Leaf
Gh_D06G1045	0	0	-3.49464	-5.00092	ethylene-responsive transcription factor shine 2-like	Ethylene	Signaling	ERF	Leaf
Gh_D07G0277	-1.77071	-2.03444	-3.5761	-3.48152	ethylene-responsive transcription factor shine 2-like	Ethylene	Signaling	ERF	Leaf
Gh_D07G0278	-1.77071	-2.03444	-3.5761	-3.48152	ethylene-responsive transcription factor shine 2-like	Ethylene	Signaling	ERF	Leaf
Gh_A06G0568	0	-2.49934	-7.11984	-10.3118	ethylene-responsive transcription factor tiny-like	Ethylene	Signaling	ERF	Leaf
Gh_A07G0069	0	-3.353	-6.73163	-5.02998	ethylene-responsive transcription factor tiny-like	Ethylene	Signaling	ERF	Leaf
Gh_D05G1260	3.958	3.94711	4.39328	2.99603	ethylene-responsive transcription factor tiny-like	Ethylene	Signaling	ERF	Leaf
Gh_D06G0642	-3.10964	-3.45414	-9.56493	-6.01845	ethylene-responsive transcription factor tiny-like	Ethylene	Signaling	ERF	Leaf
Gh_A05G0089	3.04432	2.94867	0	0	ethylene-responsive transcription factor win1-like	Ethylene	Signaling	ERF	Leaf
Gh_D07G0362	0	0	-5.28667	-8.68745	ethylene-responsive transcription factor win1-like	Ethylene	Signaling	ERF	Leaf
Gh_A07G0845	0	1.32525	0	0	ethylene-responsive transcription factor-like protein at4g13040	Ethylene	Signaling	ERF	Leaf
Gh_A07G1477	0	1.5012	0	1.05146	ethylene-responsive transcription factor-like protein at4g13040	Ethylene	Signaling	ERF	Leaf
Gh_A07G1810	0	0	1.54032	0	ethylene-responsive transcription factor-like protein at4g13040	Ethylene	Signaling	ERF	Leaf
Gh_D07G1580	0	1.5615	0	1.10731	ethylene-responsive transcription factor-like protein at4g13040	Ethylene	Signaling	ERF	Leaf
Gh_D07G2013	-1.4154	0	1.17452	0	ethylene-responsive transcription factor-like protein at4g13040	Ethylene	Signaling	ERF	Leaf
Gh_D11G1436	1.76778	0	0	0	ethylene-responsive transcription factor-like protein at4g13040	Ethylene	Signaling	ERF	Leaf
Gh_A11G1025	0	0	1.6871	1.38545	ethylene response sensor 1	Ethylene	Signaling	ERS	Leaf
Gh_D12G1291	-1.93563	-1.32221	0	0	ethylene response sensor 1	Ethylene	Signaling	ERS	Leaf
Gh_A04G0406	0	1.21429	2.01411	1.50807	signal transduction histidine hybrid- ethylene sensor isoform 1	Ethylene	Signaling	ERS	Leaf
Gh_A06G1064	0	1.00643	0	0	ethylene-responsive nuclear ethylene-regulated nuclear protein	Ethylene	Signaling	ERT	Leaf
Gh_D06G1297	0	0	0	-1.31827	ethylene-responsive nuclear ethylene-regulated nuclear protein	Ethylene	Signaling	ERT	Leaf
Gh_A02G0358	0	0	1.35243	1.14983	ethylene receptor 2	Ethylene	Signaling	ETR	Leaf
Gh_D02G0417	0	0	1.93497	1.76471	ethylene receptor 2	Ethylene	Signaling	ETR	Leaf
Gh_D09G2169	0	0	3.42168	2.33528	ethylene receptor 2	Ethylene	Signaling	ETR	Leaf
Gh_A05G1492	-1.49003	0	-1.81595	-3.11228	1-aminocyclopropane-1-carboxylate oxidase	Ethylene	Metabolic	ACO	Petiole
Gh_A06G1341	-2.51952	-1.91778	-1.20576	0	1-aminocyclopropane-1-carboxylate oxidase	Ethylene	Metabolic	ACO	Petiole
Gh_D05G1663	0	0	-2.00069	-2.4656	1-aminocyclopropane-1-carboxylate oxidase	Ethylene	Metabolic	ACO	Petiole
Gh_A07G0098	0	1.59092	3.20366	2.29679	1-aminocyclopropane-1-carboxylate oxidase 1	Ethylene	Metabolic	ACO	Petiole
Gh_D07G0107	0	1.35157	2.37406	1.59114	1-aminocyclopropane-1-carboxylate oxidase 1	Ethylene	Metabolic	ACO	Petiole
Gh_A07G0773	-2.06513	-1.85191	2.2393	-1.40488	1-aminocyclopropane-1-carboxylate oxidase 3-like	Ethylene	Metabolic	ACO	Petiole
Gh_A07G0774	-2.42443	0	4.07673	0	1-aminocyclopropane-1-carboxylate oxidase 3-like	Ethylene	Metabolic	ACO	Petiole
Gh_A07G0775	-2.28756	-1.88371	1.82804	0	1-aminocyclopropane-1-carboxylate oxidase 3-like	Ethylene	Metabolic	ACO	Petiole
Gh_A07G1686	1.38861	0	2.36318	0	1-aminocyclopropane-1-carboxylate oxidase 3-like	Ethylene	Metabolic	ACO	Petiole
Gh_A08G0460	0	0	2.34408	1.93812	1-aminocyclopropane-1-carboxylate oxidase 3-like	Ethylene	Metabolic	ACO	Petiole
Gh_A11G1416	2.9283	3.23951	0	-1.55919	1-aminocyclopropane-1-carboxylate oxidase 3-like	Ethylene	Metabolic	ACO	Petiole
Gh_D07G0841	1.39286	0	5.99932	3.80198	1-aminocyclopropane-1-carboxylate oxidase 3-like	Ethylene	Metabolic	ACO	Petiole
Gh_D07G0842	0	-1.61123	4.30835	2.88347	1-aminocyclopropane-1-carboxylate oxidase 3-like	Ethylene	Metabolic	ACO	Petiole
Gh_D07G1899	0	0	1.01795	-1.89076	1-aminocyclopropane-1-carboxylate oxidase 3-like	Ethylene	Metabolic	ACO	Petiole
Gh_D08G0546	0	-1.24873	1.28577	1.24131	1-aminocyclopropane-1-carboxylate oxidase 3-like	Ethylene	Metabolic	ACO	Petiole
Gh_D11G1565	0	0	0	-1.50965	1-aminocyclopropane-1-carboxylate oxidase 3-like	Ethylene	Metabolic	ACO	Petiole
Gh_A02G1085	0	0	-3.66476	-3.17449	1-aminocyclopropane-1-carboxylate oxidase 5	Ethylene	Metabolic	ACO	Petiole
Gh_A02G0370	0	0	0	2.12638	1-aminocyclopropane-1-carboxylate oxidase homolog	Ethylene	Metabolic	ACO	Petiole
Gh_A02G0367	0	0	3.3253	3.51791	1-aminocyclopropane-1-carboxylate oxidase homolog 1-like	Ethylene	Metabolic	ACO	Petiole
Gh_A02G0368	0	0	1.22164	2.00438	1-aminocyclopropane-1-carboxylate oxidase homolog 1-like	Ethylene	Metabolic	ACO	Petiole
Gh_A02G0369	0	0	5.46493	5.20317	1-aminocyclopropane-1-carboxylate oxidase homolog 1-like	Ethylene	Metabolic	ACO	Petiole
Gh_A09G1977	8.49694	0	0	0	1-aminocyclopropane-1-carboxylate oxidase homolog 1-like	Ethylene	Metabolic	ACO	Petiole
Gh_A09G1981	0	0	1.28278	1.29354	1-aminocyclopropane-1-carboxylate oxidase homolog 1-like	Ethylene	Metabolic	ACO	Petiole
Gh_A13G0844	0	0	8.94545	5.88961	1-aminocyclopropane-1-carboxylate oxidase homolog 1-like	Ethylene	Metabolic	ACO	Petiole
Gh_D02G0425	-1.64864	0	0	0	1-aminocyclopropane-1-carboxylate oxidase homolog 1-like	Ethylene	Metabolic	ACO	Petiole
Gh_D09G2182	0	0	1.83064	1.54051	1-aminocyclopropane-1-carboxylate oxidase homolog 1-like	Ethylene	Metabolic	ACO	Petiole
Gh_D09G2183	0	0	3.13449	3.03365	1-aminocyclopropane-1-carboxylate oxidase homolog 1-like	Ethylene	Metabolic	ACO	Petiole
Gh_D09G2184	0	0	3.80099	2.70642	1-aminocyclopropane-1-carboxylate oxidase homolog 1-like	Ethylene	Metabolic	ACO	Petiole
Gh_D11G1346	0	0	1.06473	1.6745	1-aminocyclopropane-1-carboxylate oxidase homolog 1-like	Ethylene	Metabolic	ACO	Petiole
Gh_D13G1088	0	0	5.03498	3.63663	1-aminocyclopropane-1-carboxylate oxidase homolog 1-like	Ethylene	Metabolic	ACO	Petiole
Gh_A03G1004	0	0	0	1.72628	1-aminocyclopropane-1-carboxylate oxidase homolog 4-like	Ethylene	Metabolic	ACO	Petiole
Gh_D02G1418	0	0	1.04077	1.76991	1-aminocyclopropane-1-carboxylate oxidase homolog 4-like	Ethylene	Metabolic	ACO	Petiole
Gh_A11G0203	-2.80424	0	1.30509	0	1-aminocyclopropane-1-carboxylate oxidase-like	Ethylene	Metabolic	ACO	Petiole
Gh_D02G0478	1.16623	1.12744	-1.28977	-5.41325	1-aminocyclopropane-1-carboxylate oxidase-like	Ethylene	Metabolic	ACO	Petiole
Gh_D11G0214	-2.90766	0	0	0	1-aminocyclopropane-1-carboxylate oxidase-like	Ethylene	Metabolic	ACO	Petiole
Gh_A08G1513	-1.53209	0	1.72984	1.49837	1-aminocyclopropane-1-carboxylate oxidase-like isoform x2	Ethylene	Metabolic	ACO	Petiole
Gh_D08G1811	-1.30877	0	1.25502	1.2448	1-aminocyclopropane-1-carboxylate oxidase-like isoform x2	Ethylene	Metabolic	ACO	Petiole
Gh_A02G1046	-1.10424	-1.64235	-1.98183	-3.49768	1-aminocyclopropane-1-carboxylate synthase	Ethylene	Metabolic	ACS	Petiole
Gh_D03G0678	-1.52687	-1.14265	-1.85885	-2.78147	1-aminocyclopropane-1-carboxylate synthase	Ethylene	Metabolic	ACS	Petiole
Gh_D08G1262	0	0	0	-2.00339	1-aminocyclopropane-1-carboxylate synthase	Ethylene	Metabolic	ACS	Petiole
Gh_D05G2049	0	0	4.36885	0	1-aminocyclopropane-1-carboxylate synthase 3-like	Ethylene	Metabolic	ACS	Petiole
Gh_A07G0095	4.0631	0	0	0	1-aminocyclopropane-1-carboxylate synthase 7	Ethylene	Metabolic	ACS	Petiole
Gh_A08G0989	0	0	2.95074	0	1-aminocyclopropane-1-carboxylate synthase-like	Ethylene	Metabolic	ACS	Petiole
Gh_A11G0831	0	0	9.0964	0	1-aminocyclopropane-1-carboxylate synthase-like	Ethylene	Metabolic	ACS	Petiole
Gh_D11G0974	0	0	2.31201	0	1-aminocyclopropane-1-carboxylate synthase-like	Ethylene	Metabolic	ACS	Petiole
Gh_A02G1431	0	0	7.38213	6.51704	1-aminocyclopropane-1-carboxylic acid synthase family protein	Ethylene	Metabolic	ACS	Petiole
Gh_D03G0289	0	0	12.994	12.1355	1-aminocyclopropane-1-carboxylic acid synthase family protein	Ethylene	Metabolic	ACS	Petiole
Gh_D11G2060	-6.83384	-5.58121	-8.05302	-8.09584	1-aminocyclopropane-1-carboxylic acid synthase family protein	Ethylene	Metabolic	ACS	Petiole
Gh_A05G0554	-1.05182	0	1.12283	0	ethylene insensitive 3-like 3 protein	Ethylene	Signaling	EIN	Petiole
Gh_A06G0989	0	0	1.19002	0	ethylene insensitive 3-like 3 protein isoform x1	Ethylene	Signaling	EIN	Petiole
Gh_D06G1178	0	0	1.53588	1.26939	ethylene-insensitive 3f isoform 1	Ethylene	Signaling	EIN	Petiole
Gh_A09G1399	0	0	1.47752	1.34998	ethylene-insensitive protein 2-like isoform x1	Ethylene	Signaling	EIN	Petiole
Gh_D09G1403	0	0	1.1661	0	ethylene-insensitive protein 2-like isoform x1	Ethylene	Signaling	EIN	Petiole
Gh_A08G1750	0	0	1.04398	1.2852	protein ethylene insensitive 3	Ethylene	Signaling	EIN	Petiole
Gh_D08G2099	0	0	1.09185	1.39159	protein ethylene insensitive 3	Ethylene	Signaling	EIN	Petiole
Gh_A06G0222	0	0	-3.61435	-4.3176	ap2-like ethylene-responsive transcription factor ant	Ethylene	Signaling	ERF	Petiole
Gh_A11G1920	0	0	-1.91303	-2.30714	ap2-like ethylene-responsive transcription factor ant	Ethylene	Signaling	ERF	Petiole
Gh_A12G0721	0	0	-1.35421	-2.15377	ap2-like ethylene-responsive transcription factor ant	Ethylene	Signaling	ERF	Petiole
Gh_D06G0216	0	0	-2.526	-3.16366	ap2-like ethylene-responsive transcription factor ant	Ethylene	Signaling	ERF	Petiole
Gh_D11G2055	0	0	-1.15555	-1.57496	ap2-like ethylene-responsive transcription factor ant	Ethylene	Signaling	ERF	Petiole
Gh_D12G0743	0	0	-1.69588	-2.51374	ap2-like ethylene-responsive transcription factor ant	Ethylene	Signaling	ERF	Petiole
Gh_A05G0999	-1.21387	0	0	0	ap2-like ethylene-responsive transcription factor at1g16060	Ethylene	Signaling	ERF	Petiole
Gh_D08G2402	0	0	2.29996	2.87974	ap2-like ethylene-responsive transcription factor bbm	Ethylene	Signaling	ERF	Petiole
Gh_A10G0254	-2.42534	-1.37976	1.48543	0	ethylene-responsive transcription factor 12	Ethylene	Signaling	ERF	Petiole
Gh_D10G0254	-2.28812	0	1.27085	-1.0114	ethylene-responsive transcription factor 12	Ethylene	Signaling	ERF	Petiole
Gh_D02G0430	1.13041	1.49802	6.46241	4.59567	ethylene-responsive transcription factor 1b	Ethylene	Signaling	ERF	Petiole
Gh_A08G1686	1.58812	2.93693	7.59943	6.09139	ethylene-responsive transcription factor 1b-like	Ethylene	Signaling	ERF	Petiole
Gh_A10G1008	0	5.10804	7.85643	0	ethylene-responsive transcription factor 1b-like	Ethylene	Signaling	ERF	Petiole
Gh_A11G1199	0	0	2.67549	2.71897	ethylene-responsive transcription factor 1b-like	Ethylene	Signaling	ERF	Petiole
Gh_A11G2280	0	0	8.23191	0	ethylene-responsive transcription factor 1b-like	Ethylene	Signaling	ERF	Petiole
Gh_A11G2282	-4.18169	0	3.36686	0	ethylene-responsive transcription factor 1b-like	Ethylene	Signaling	ERF	Petiole
Gh_A13G1480	0	0	4.7205	4.7612	ethylene-responsive transcription factor 1b-like	Ethylene	Signaling	ERF	Petiole
Gh_D08G2044	0	2.23056	7.09239	3.67059	ethylene-responsive transcription factor 1b-like	Ethylene	Signaling	ERF	Petiole
Gh_D11G1357	0	0	1.88187	1.51185	ethylene-responsive transcription factor 1b-like	Ethylene	Signaling	ERF	Petiole
Gh_D11G2588	0	0	5.13101	0	ethylene-responsive transcription factor 1b-like	Ethylene	Signaling	ERF	Petiole
Gh_D13G1806	3.11872	4.49108	7.01043	6.16612	ethylene-responsive transcription factor 1b-like	Ethylene	Signaling	ERF	Petiole
Gh_D13G1807	0	0	10.2134	0	ethylene-responsive transcription factor 1b-like	Ethylene	Signaling	ERF	Petiole
Gh_A07G0379	-1.23211	0	0	1.55344	ethylene-responsive transcription factor 2-like	Ethylene	Signaling	ERF	Petiole
Gh_A08G1502	-1.44285	-1.87916	0	-1.61748	ethylene-responsive transcription factor 2-like	Ethylene	Signaling	ERF	Petiole
Gh_A09G1760	0	0	0	-1.05104	ethylene-responsive transcription factor 2-like	Ethylene	Signaling	ERF	Petiole
Gh_A11G0366	-1.15456	0	0	1.22012	ethylene-responsive transcription factor 2-like	Ethylene	Signaling	ERF	Petiole
Gh_A11G0685	0	-1.99925	-3.22519	-3.74169	ethylene-responsive transcription factor 2-like	Ethylene	Signaling	ERF	Petiole
Gh_A12G1953	0	-1.63801	1.44908	0	ethylene-responsive transcription factor 2-like	Ethylene	Signaling	ERF	Petiole
Gh_D07G0442	0	0	0	3.08666	ethylene-responsive transcription factor 2-like	Ethylene	Signaling	ERF	Petiole
Gh_D08G1800	0	0	6.51967	3.81811	ethylene-responsive transcription factor 2-like	Ethylene	Signaling	ERF	Petiole
Gh_D11G0426	-1.99125	0	0	0	ethylene-responsive transcription factor 2-like	Ethylene	Signaling	ERF	Petiole
Gh_D12G0960	0	-4.33013	-4.92438	-4.11099	ethylene-responsive transcription factor 2-like	Ethylene	Signaling	ERF	Petiole
Gh_D12G2133	-1.05132	-1.6274	0	-2.12948	ethylene-responsive transcription factor 2-like	Ethylene	Signaling	ERF	Petiole
Gh_A01G0650	-1.68674	-1.12475	-1.25476	-1.55837	ethylene-responsive transcription factor 3-like	Ethylene	Signaling	ERF	Petiole
Gh_A06G1144	-1.82937	-2.5921	-1.78589	-2.35339	ethylene-responsive transcription factor 4-like	Ethylene	Signaling	ERF	Petiole
Gh_D01G0450	-1.7886	-3.24396	-2.79814	-3.45319	ethylene-responsive transcription factor 4-like	Ethylene	Signaling	ERF	Petiole
Gh_D06G1403	-2.59459	-2.55305	-1.25653	-2.55112	ethylene-responsive transcription factor 4-like	Ethylene	Signaling	ERF	Petiole
Gh_D06G2166	0	0	2.28294	0	ethylene-responsive transcription factor 4-like	Ethylene	Signaling	ERF	Petiole
Gh_D10G0255	-2.80136	-2.15941	-1.4758	-2.95197	ethylene-responsive transcription factor 4-like	Ethylene	Signaling	ERF	Petiole
Gh_A03G0066	-2.17091	-2.44144	-3.64993	-2.70146	ethylene-responsive transcription factor 5-like	Ethylene	Signaling	ERF	Petiole
Gh_A08G1503	-1.96123	-2.30894	-2.13896	-1.47182	ethylene-responsive transcription factor 5-like	Ethylene	Signaling	ERF	Petiole
Gh_A12G1954	-1.02817	-1.82189	1.46438	0	ethylene-responsive transcription factor 5-like	Ethylene	Signaling	ERF	Petiole
Gh_A12G1955	-1.33276	-1.56724	0	0	ethylene-responsive transcription factor 5-like	Ethylene	Signaling	ERF	Petiole
Gh_D03G1591	-2.05802	-2.78199	-2.79922	-2.36215	ethylene-responsive transcription factor 5-like	Ethylene	Signaling	ERF	Petiole
Gh_D12G2134	-2.08363	-2.20461	0	0	ethylene-responsive transcription factor 5-like	Ethylene	Signaling	ERF	Petiole
Gh_D12G2135	-1.71439	-1.89625	-1.0855	0	ethylene-responsive transcription factor 5-like	Ethylene	Signaling	ERF	Petiole
Gh_A03G1376	-1.5728	-2.06832	-2.73533	-3.44066	ethylene-responsive transcription factor 9	Ethylene	Signaling	ERF	Petiole
Gh_D02G1817	-1.64456	-1.92808	-2.56097	-2.93012	ethylene-responsive transcription factor 9	Ethylene	Signaling	ERF	Petiole
Gh_D03G0450	1.28963	0	2.70579	0	ethylene-responsive transcription factor abr1-like	Ethylene	Signaling	ERF	Petiole
Gh_A02G1005	3.45882	0	0	0	ethylene-responsive transcription factor crf1-like	Ethylene	Signaling	ERF	Petiole
Gh_A09G1709	-1.07511	-3.30265	-2.26859	-1.19802	ethylene-responsive transcription factor crf1-like	Ethylene	Signaling	ERF	Petiole
Gh_A12G2112	-1.14686	0	1.78189	0	ethylene-responsive transcription factor crf1-like	Ethylene	Signaling	ERF	Petiole
Gh_D08G1240	-1.41606	-1.18271	-3.75709	-3.89515	ethylene-responsive transcription factor crf1-like	Ethylene	Signaling	ERF	Petiole
Gh_D09G1812	0	-2.37074	-1.08483	0	ethylene-responsive transcription factor crf1-like	Ethylene	Signaling	ERF	Petiole
Gh_D12G2292	0	0	1.69288	0	ethylene-responsive transcription factor crf1-like	Ethylene	Signaling	ERF	Petiole
Gh_A09G1643	0	0	1.70364	0	ethylene-responsive transcription factor crf4-like	Ethylene	Signaling	ERF	Petiole
Gh_D09G1737	-1.68976	-2.83548	-1.45436	-3.05775	ethylene-responsive transcription factor crf4-like	Ethylene	Signaling	ERF	Petiole
Gh_A07G1283	-1.11773	0	-1.70958	-1.64735	ethylene-responsive transcription factor crf5-like	Ethylene	Signaling	ERF	Petiole
Gh_A11G0855	1.42431	0	0	0	ethylene-responsive transcription factor crf5-like	Ethylene	Signaling	ERF	Petiole
Gh_D11G0997	0	0	-1.91723	-1.8713	ethylene-responsive transcription factor crf5-like	Ethylene	Signaling	ERF	Petiole
Gh_D05G0583	0	0	-1.50211	-2.39558	ethylene-responsive transcription factor erf003-like	Ethylene	Signaling	ERF	Petiole
Gh_D06G1971	0	0	1.3604	-1.28155	ethylene-responsive transcription factor erf003-like	Ethylene	Signaling	ERF	Petiole
Gh_A06G0359	-1.14034	-1.82969	-3.50324	-4.16316	ethylene-responsive transcription factor erf014-like	Ethylene	Signaling	ERF	Petiole
Gh_D01G1870	-1.79324	0	-2.1243	-4.2925	ethylene-responsive transcription factor erf014-like	Ethylene	Signaling	ERF	Petiole
Gh_D05G2222	-2.39689	-1.49537	-4.6614	-6.77463	ethylene-responsive transcription factor erf014-like	Ethylene	Signaling	ERF	Petiole
Gh_D06G0389	-1.44064	-1.80443	-3.41611	-8.17367	ethylene-responsive transcription factor erf014-like	Ethylene	Signaling	ERF	Petiole
Gh_A07G0158	-1.16494	-4.72045	-6.31279	-6.19689	ethylene-responsive transcription factor erf017	Ethylene	Signaling	ERF	Petiole
Gh_A06G0709	-2.18803	-3.30659	-4.3103	-3.70503	ethylene-responsive transcription factor erf017-like	Ethylene	Signaling	ERF	Petiole
Gh_A06G0727	-1.59606	-2.84531	-6.24034	-4.05508	ethylene-responsive transcription factor erf017-like	Ethylene	Signaling	ERF	Petiole
Gh_D06G0817	-1.93228	-2.95057	-3.9591	-3.05537	ethylene-responsive transcription factor erf017-like	Ethylene	Signaling	ERF	Petiole
Gh_D07G0130	-1.82212	-3.827	-4.48948	-4.56283	ethylene-responsive transcription factor erf017-like	Ethylene	Signaling	ERF	Petiole
Gh_D07G0155	0	-6.93237	-9.39668	-7.40881	ethylene-responsive transcription factor erf017-like	Ethylene	Signaling	ERF	Petiole
Gh_D08G2565	0	-5.12494	-2.56336	-4.38247	ethylene-responsive transcription factor erf017-like	Ethylene	Signaling	ERF	Petiole
Gh_D05G2400	-2.051	0	-1.03898	0	ethylene-responsive transcription factor erf020-like	Ethylene	Signaling	ERF	Petiole
Gh_A05G2151	-1.9073	-3.30962	-3.68188	-4.31269	ethylene-responsive transcription factor erf022-like	Ethylene	Signaling	ERF	Petiole
Gh_D05G2406	-1.15428	-2.46723	-4.08153	-4.0448	ethylene-responsive transcription factor erf022-like	Ethylene	Signaling	ERF	Petiole
Gh_A12G1015	0	1.13849	-2.19796	-5.68456	ethylene-responsive transcription factor erf023-like	Ethylene	Signaling	ERF	Petiole
Gh_D12G1133	0	0	-2.64228	-3.99856	ethylene-responsive transcription factor erf023-like	Ethylene	Signaling	ERF	Petiole
Gh_A09G1607	-1.63073	-3.95851	-1.10351	-2.06086	ethylene-responsive transcription factor erf027-like	Ethylene	Signaling	ERF	Petiole
Gh_A11G0082	-2.63881	-4.03835	-6.8305	-5.64007	ethylene-responsive transcription factor erf027-like	Ethylene	Signaling	ERF	Petiole
Gh_D03G1485	1.40072	0	0	0	ethylene-responsive transcription factor erf027-like	Ethylene	Signaling	ERF	Petiole
Gh_D09G1705	-1.98523	-2.76304	-1.79489	-5.57937	ethylene-responsive transcription factor erf027-like	Ethylene	Signaling	ERF	Petiole
Gh_D11G0086	-2.14403	-3.62524	-5.88966	-5.68802	ethylene-responsive transcription factor erf027-like	Ethylene	Signaling	ERF	Petiole
Gh_D12G2236	0	-1.05598	-3.44154	-5.32255	ethylene-responsive transcription factor erf027-like	Ethylene	Signaling	ERF	Petiole
Gh_D07G1484	0	0	-2.54613	-8.47029	ethylene-responsive transcription factor erf034-like	Ethylene	Signaling	ERF	Petiole
Gh_D08G1530	0	1.04025	3.43774	0	ethylene-responsive transcription factor erf034-like	Ethylene	Signaling	ERF	Petiole
Gh_A07G0366	0	0	-3.4847	-5.42261	ethylene-responsive transcription factor erf035-like	Ethylene	Signaling	ERF	Petiole
Gh_A11G0697	-1.04975	0	-2.46809	-3.33207	ethylene-responsive transcription factor erf038-like	Ethylene	Signaling	ERF	Petiole
Gh_A12G0870	0	-1.12356	-5.94828	-5.13723	ethylene-responsive transcription factor erf038-like	Ethylene	Signaling	ERF	Petiole
Gh_D11G0813	0	0	-1.86098	-2.0266	ethylene-responsive transcription factor erf038-like	Ethylene	Signaling	ERF	Petiole
Gh_D12G0951	-3.12755	-1.34964	-3.65591	-6.83702	ethylene-responsive transcription factor erf038-like	Ethylene	Signaling	ERF	Petiole
Gh_A08G1516	0	0	-1.78256	-1.64645	ethylene-responsive transcription factor erf039-like	Ethylene	Signaling	ERF	Petiole
Gh_A10G0760	-1.41035	-1.6518	-2.75989	-2.85951	ethylene-responsive transcription factor erf039-like	Ethylene	Signaling	ERF	Petiole
Gh_D08G1814	0	0	0	-1.80482	ethylene-responsive transcription factor erf039-like	Ethylene	Signaling	ERF	Petiole
Gh_D10G1003	-1.61515	-1.98356	-3.08816	-2.61297	ethylene-responsive transcription factor erf039-like	Ethylene	Signaling	ERF	Petiole
Gh_A01G0119	-1.57117	-2.40693	-2.37694	-1.17814	ethylene-responsive transcription factor erf054-like	Ethylene	Signaling	ERF	Petiole
Gh_A12G1267	-1.12162	-2.66247	0	0	ethylene-responsive transcription factor erf054-like	Ethylene	Signaling	ERF	Petiole
Gh_D01G0167	-1.28081	-2.36547	-1.67038	0	ethylene-responsive transcription factor erf054-like	Ethylene	Signaling	ERF	Petiole
Gh_D02G1846	-1.41154	0	-5.48494	-4.93068	ethylene-responsive transcription factor erf054-like	Ethylene	Signaling	ERF	Petiole
Gh_D04G1416	0	0	0	3.74085	ethylene-responsive transcription factor erf054-like	Ethylene	Signaling	ERF	Petiole
Gh_D12G1391	0	0	1.95718	0	ethylene-responsive transcription factor erf054-like	Ethylene	Signaling	ERF	Petiole
Gh_A11G1833	-1.90195	-1.743	-1.8324	0	ethylene-responsive transcription factor erf060-like	Ethylene	Signaling	ERF	Petiole
Gh_D11G2202	-1.79856	-1.77829	-3.46363	-2.37213	ethylene-responsive transcription factor erf060-like	Ethylene	Signaling	ERF	Petiole
Gh_A09G1704	-1.03409	-1.91768	-3.96446	-2.74438	ethylene-responsive transcription factor erf061-like	Ethylene	Signaling	ERF	Petiole
Gh_A11G0225	0	0	0	5.99981	ethylene-responsive transcription factor erf061-like	Ethylene	Signaling	ERF	Petiole
Gh_D09G1808	0	-2.37583	-2.85862	-1.30546	ethylene-responsive transcription factor erf061-like	Ethylene	Signaling	ERF	Petiole
Gh_D11G0239	0	0	0	3.9909	ethylene-responsive transcription factor erf061-like	Ethylene	Signaling	ERF	Petiole
Gh_D12G2308	1.08198	0	0	0	ethylene-responsive transcription factor erf061-like	Ethylene	Signaling	ERF	Petiole
Gh_A09G1832	0	0	2.649	3.63519	ethylene-responsive transcription factor erf062-like	Ethylene	Signaling	ERF	Petiole
Gh_D09G1953	0	0	3.17597	3.58099	ethylene-responsive transcription factor erf062-like	Ethylene	Signaling	ERF	Petiole
Gh_D02G0429	0	0	4.88788	2.23831	ethylene-responsive transcription factor erf096-like	Ethylene	Signaling	ERF	Petiole
Gh_A11G1198	0	0	3.18189	0	ethylene-responsive transcription factor erf098-like	Ethylene	Signaling	ERF	Petiole
Gh_D11G1355	0	0	4.65959	0	ethylene-responsive transcription factor erf098-like	Ethylene	Signaling	ERF	Petiole
Gh_A07G0378	-2.87501	-2.34015	-1.3046	0	ethylene-responsive transcription factor erf105-like	Ethylene	Signaling	ERF	Petiole
Gh_A12G1784	0	0	-1.188	-1.90987	ethylene-responsive transcription factor erf105-like	Ethylene	Signaling	ERF	Petiole
Gh_D07G0441	-3.39835	-2.98915	-2.21457	-1.24879	ethylene-responsive transcription factor erf105-like	Ethylene	Signaling	ERF	Petiole
Gh_D12G1951	0	1.16959	-1.55247	-2.23273	ethylene-responsive transcription factor erf105-like	Ethylene	Signaling	ERF	Petiole
Gh_A11G0367	-1.61945	0	0	1.86416	ethylene-responsive transcription factor erf107-like	Ethylene	Signaling	ERF	Petiole
Gh_D07G0440	-3.78239	-1.28488	-1.73297	0	ethylene-responsive transcription factor erf107-like	Ethylene	Signaling	ERF	Petiole
Gh_D11G0427	-1.43812	0	0	1.63091	ethylene-responsive transcription factor erf107-like	Ethylene	Signaling	ERF	Petiole
Gh_A02G1512	-2.50706	-3.32977	-3.30794	-3.39356	ethylene-responsive transcription factor erf109-like	Ethylene	Signaling	ERF	Petiole
Gh_A12G0216	-1.9965	-5.76497	-9.58518	-7.39514	ethylene-responsive transcription factor erf109-like	Ethylene	Signaling	ERF	Petiole
Gh_D02G2086	-4.37699	-6.60071	-8.79253	-10.9148	ethylene-responsive transcription factor erf109-like	Ethylene	Signaling	ERF	Petiole
Gh_A04G0869	0	1.09006	5.70131	5.15106	ethylene-responsive transcription factor erf113	Ethylene	Signaling	ERF	Petiole
Gh_D04G1369	2.45142	2.78819	5.38513	4.3312	ethylene-responsive transcription factor erf113	Ethylene	Signaling	ERF	Petiole
Gh_A03G1349	0	0	11.2295	13.2381	ethylene-responsive transcription factor erf113-like	Ethylene	Signaling	ERF	Petiole
Gh_D02G1788	0	0	4.73873	6.60659	ethylene-responsive transcription factor erf113-like	Ethylene	Signaling	ERF	Petiole
Gh_A11G0359	0	0	4.76199	6.17806	ethylene-responsive transcription factor erf114-like	Ethylene	Signaling	ERF	Petiole
Gh_D12G0658	0	-3.01858	0	-2.50776	ethylene-responsive transcription factor erf114-like	Ethylene	Signaling	ERF	Petiole
Gh_A13G0468	0	-1.50189	-1.75648	-1.42899	ethylene-responsive transcription factor erf119-like	Ethylene	Signaling	ERF	Petiole
Gh_A05G1175	-2.53921	0	0	0	ethylene-responsive transcription factor rap2-12-like	Ethylene	Signaling	ERF	Petiole
Gh_A10G0471	-1.2043	0	0	0	ethylene-responsive transcription factor rap2-12-like	Ethylene	Signaling	ERF	Petiole
Gh_D05G1351	-1.81713	-1.13287	0	0	ethylene-responsive transcription factor rap2-12-like	Ethylene	Signaling	ERF	Petiole
Gh_A05G1769	0	0	1.9378	3.5579	ethylene-responsive transcription factor rap2-1-like	Ethylene	Signaling	ERF	Petiole
Gh_A06G0174	0	0	3.8688	4.06786	ethylene-responsive transcription factor rap2-1-like	Ethylene	Signaling	ERF	Petiole
Gh_D05G1963	0	0	2.45784	4.17045	ethylene-responsive transcription factor rap2-1-like	Ethylene	Signaling	ERF	Petiole
Gh_D06G0168	0	0	2.22895	2.92652	ethylene-responsive transcription factor rap2-1-like	Ethylene	Signaling	ERF	Petiole
Gh_A10G1483	-1.57216	0	0	-1.11748	ethylene-responsive transcription factor rap2-3	Ethylene	Signaling	ERF	Petiole
Gh_A09G2077	2.38617	1.72299	4.39723	4.15698	ethylene-responsive transcription factor rap2-3-like	Ethylene	Signaling	ERF	Petiole
Gh_D09G2285	1.32392	0	2.86494	2.41218	ethylene-responsive transcription factor rap2-3-like	Ethylene	Signaling	ERF	Petiole
Gh_A02G0783	0	-1.77644	-2.45412	-1.6302	ethylene-responsive transcription factor rap2-4-like	Ethylene	Signaling	ERF	Petiole
Gh_A02G1382	-1.57805	-1.22128	-2.05639	0	ethylene-responsive transcription factor rap2-4-like	Ethylene	Signaling	ERF	Petiole
Gh_A05G1961	-1.08131	-1.42918	0	0	ethylene-responsive transcription factor rap2-4-like	Ethylene	Signaling	ERF	Petiole
Gh_A06G0307	-1.58117	-1.24417	-1.91308	0	ethylene-responsive transcription factor rap2-4-like	Ethylene	Signaling	ERF	Petiole
Gh_D02G0832	-1.07385	-1.6147	-1.89012	-1.8276	ethylene-responsive transcription factor rap2-4-like	Ethylene	Signaling	ERF	Petiole
Gh_D03G0342	-1.85249	-1.35392	-1.91677	0	ethylene-responsive transcription factor rap2-4-like	Ethylene	Signaling	ERF	Petiole
Gh_D05G2188	0	-1.13712	0	0	ethylene-responsive transcription factor rap2-4-like	Ethylene	Signaling	ERF	Petiole
Gh_D06G0336	-1.45808	-1.3052	-1.30669	0	ethylene-responsive transcription factor rap2-4-like	Ethylene	Signaling	ERF	Petiole
Gh_A03G0292	1.3006	0	0	1.34908	ethylene-responsive transcription factor rap2-7-like isoform x1	Ethylene	Signaling	ERF	Petiole
Gh_D03G1282	0	0	0	1.53458	ethylene-responsive transcription factor rap2-7-like isoform x1	Ethylene	Signaling	ERF	Petiole
Gh_A07G0221	-2.64033	-1.39159	-4.53788	-5.60763	ethylene-responsive transcription factor shine 2-like	Ethylene	Signaling	ERF	Petiole
Gh_D06G1045	0	0	-2.52055	-2.09979	ethylene-responsive transcription factor shine 2-like	Ethylene	Signaling	ERF	Petiole
Gh_D07G0277	-2.38879	0	-3.48099	-2.77074	ethylene-responsive transcription factor shine 2-like	Ethylene	Signaling	ERF	Petiole
Gh_D07G0278	-2.38879	0	-3.48099	-2.77074	ethylene-responsive transcription factor shine 2-like	Ethylene	Signaling	ERF	Petiole
Gh_A05G1082	1.4629	0	-2.38004	-1.69936	ethylene-responsive transcription factor tiny-like	Ethylene	Signaling	ERF	Petiole
Gh_A06G0568	0	-1.02046	-3.3844	-3.04492	ethylene-responsive transcription factor tiny-like	Ethylene	Signaling	ERF	Petiole
Gh_A07G0069	2.24518	0	0	-5.33619	ethylene-responsive transcription factor tiny-like	Ethylene	Signaling	ERF	Petiole
Gh_A09G0780	2.14805	0	0	0	ethylene-responsive transcription factor tiny-like	Ethylene	Signaling	ERF	Petiole
Gh_D05G1260	2.64537	2.12248	-1.10556	-1.26825	ethylene-responsive transcription factor tiny-like	Ethylene	Signaling	ERF	Petiole
Gh_D06G0642	-1.00886	-2.47091	-4.24727	-3.11667	ethylene-responsive transcription factor tiny-like	Ethylene	Signaling	ERF	Petiole
Gh_D07G0084	2.31459	0	0	0	ethylene-responsive transcription factor tiny-like	Ethylene	Signaling	ERF	Petiole
Gh_D09G0781	0	0	-4.5492	-7.03988	ethylene-responsive transcription factor tiny-like	Ethylene	Signaling	ERF	Petiole
Gh_A05G0089	1.56266	1.14222	0	0	ethylene-responsive transcription factor win1-like	Ethylene	Signaling	ERF	Petiole
Gh_D07G0362	-1.17623	0	-2.45723	-3.00853	ethylene-responsive transcription factor win1-like	Ethylene	Signaling	ERF	Petiole
Gh_A10G1731	1.79966	0	0	0	ethylene-responsive transcription factor wri1-like	Ethylene	Signaling	ERF	Petiole
Gh_A07G0845	0	0	1.10715	0	ethylene-responsive transcription factor-like protein at4g13040	Ethylene	Signaling	ERF	Petiole
Gh_A07G1477	0	0	2.41839	1.64239	ethylene-responsive transcription factor-like protein at4g13040	Ethylene	Signaling	ERF	Petiole
Gh_A07G1810	0	0	2.10811	1.8467	ethylene-responsive transcription factor-like protein at4g13040	Ethylene	Signaling	ERF	Petiole
Gh_D07G0916	0	0	1.50813	0	ethylene-responsive transcription factor-like protein at4g13040	Ethylene	Signaling	ERF	Petiole
Gh_D07G1580	0	0	2.07824	1.3785	ethylene-responsive transcription factor-like protein at4g13040	Ethylene	Signaling	ERF	Petiole
Gh_D07G2013	0	0	2.50157	1.72054	ethylene-responsive transcription factor-like protein at4g13040	Ethylene	Signaling	ERF	Petiole
Gh_D11G1436	0	0	-4.20163	-2.4638	ethylene-responsive transcription factor-like protein at4g13040	Ethylene	Signaling	ERF	Petiole
Gh_A11G1025	0	0	2.68932	1.49278	ethylene response sensor 1	Ethylene	Signaling	ERS	Petiole
Gh_D11G1181	1.09902	0	3.50361	2.31712	ethylene response sensor 1-like	Ethylene	Signaling	ERS	Petiole
Gh_A06G1064	-1.68349	0	-1.11843	-1.19663	ethylene-responsive nuclear ethylene-regulated nuclear protein	Ethylene	Signaling	ERT	Petiole
Gh_D06G1297	-1.17445	-1.18963	-1.98908	-2.00732	ethylene-responsive nuclear ethylene-regulated nuclear protein	Ethylene	Signaling	ERT	Petiole
Gh_D01G2243	0	0	0	-1.08441	ethylene-overproduction protein 1	Ethylene	Signaling	ETO	Petiole
Gh_A02G0358	-1.27908	0	1.31469	0	ethylene receptor 2	Ethylene	Signaling	ETR	Petiole
Gh_D02G0417	-1.27168	0	0	0	ethylene receptor 2	Ethylene	Signaling	ETR	Petiole
Gh_D09G2169	-1.01024	0	1.46972	0	ethylene receptor 2	Ethylene	Signaling	ETR	Petiole
