# Supplementary material for: Thidiazuron Promotes Leaf Abscission by Regulating the Crosstalk Complexities between Ethylene, Auxin, and Cytokinin in Cotton
Source: Int J Mol Sci. 2022 Feb 28;23(5):2696. doi: 10.3390/ijms23052696 (PMC8910847; doi:10.3390/ijms23052696)
Supplement: Supplementary file 1 [file ijms-23-02696-s001.zip › Table S3 The gene of IAA metabolism, transport and signal regulated by TDZ.xlsx]

## Sheet: Sheet1
Table S3 The gene of IAA metabolism, transport and signal regulated by TDZ
Gene	12 h	24 h	48 h	72 h	Description	Family	Type	Class	Position
Gh_A13G2013	1.55496	0	-1.77868	0	auxin response factor 10-like	IAA	Signaling	ARF	AZ
Gh_A06G0332	0	0	0	-1.07997	auxin response factor 17	IAA	Signaling	ARF	AZ
Gh_D13G2411	0	0	0	-1.31693	auxin response factor 18-like	IAA	Signaling	ARF	AZ
Gh_D12G1134	0	0	0	-1.24905	auxin response factor 18-like isoform x1	IAA	Signaling	ARF	AZ
Gh_A08G0656	0	0	0	4.54519	auxin response factor 23-like	IAA	Signaling	ARF	AZ
Gh_A11G1082	2.12236	0	3.79443	3.2528	auxin response factor 23-like	IAA	Signaling	ARF	AZ
Gh_D11G1233	0	0	5.9636	0	auxin response factor 23-like	IAA	Signaling	ARF	AZ
Gh_D10G0266	0	0	0	-1.09204	auxin response factor 3-like isoform x1	IAA	Signaling	ARF	AZ
Gh_A09G0993	0	0	0	-1.02544	auxin response factor 4-like isoform x1	IAA	Signaling	ARF	AZ
Gh_D05G0755	2.55665	0	0	-1.73356	auxin response factor 4-like isoform x1	IAA	Signaling	ARF	AZ
Gh_D05G1792	0	0	0	1.84782	auxin response factor 5 isoform x1	IAA	Signaling	ARF	AZ
Gh_A01G0908	1.73231	0	0	-1.0131	auxin response factor 5-like isoform x1	IAA	Signaling	ARF	AZ
Gh_D01G0951	1.46988	0	0	0	auxin response factor 5-like isoform x1	IAA	Signaling	ARF	AZ
Gh_A05G1607	1.71315	1.61301	0	1.95389	auxin response factor 5-like isoform x2	IAA	Signaling	ARF	AZ
Gh_A05G1337	1.2226	0	0	0	transcriptional factor b3 family protein auxin-responsive factor aux iaa-related isoform 1	IAA	Signaling	ARF	AZ
Gh_D05G1506	1.06718	0	0	0	transcriptional factor b3 family protein auxin-responsive factor aux iaa-related isoform 3	IAA	Signaling	ARF	AZ
Gh_A05G1352	1.86389	0	0	1.70443	auxin-repressed kda isoform x1	IAA	Signaling	ARP	AZ
Gh_A06G1139	1.65133	0	0	1.46889	auxin-repressed kda isoform x1	IAA	Signaling	ARP	AZ
Gh_D05G1519	2.1414	0	1.54204	2.86416	auxin-repressed kda isoform x1	IAA	Signaling	ARP	AZ
Gh_D06G1400	1.3776	0	0	1.04235	auxin-repressed kda isoform x1	IAA	Signaling	ARP	AZ
Gh_D05G0341	4.78945	0	0	0	auxin-binding protein abp19a-like	IAA	Signaling	AUX/IAA	AZ
Gh_A07G1796	0	0	0	-3.10348	auxin-induced in root cultures protein 12-like	IAA	Signaling	AUX/IAA	AZ
Gh_D07G1999	-1.59558	0	-1.55892	-3.47361	auxin-induced in root cultures protein 12-like	IAA	Signaling	AUX/IAA	AZ
Gh_A03G1766	0	2.51289	0	-1.14001	auxin-induced protein 15a-like	IAA	Signaling	AUX/IAA	AZ
Gh_A03G1771	0	0	0	-2.22901	auxin-induced protein 15a-like	IAA	Signaling	AUX/IAA	AZ
Gh_D02G2199	2.02414	0	0	0	auxin-induced protein 15a-like	IAA	Signaling	AUX/IAA	AZ
Gh_A11G2242	-1.09363	0	0	-1.52685	auxin-induced protein 22d-like	IAA	Signaling	AUX/IAA	AZ
Gh_A13G1490	0	0	-1.02004	-2.2214	auxin-induced protein 22d-like	IAA	Signaling	AUX/IAA	AZ
Gh_D07G2124	-2.23303	-1.96445	-4.23779	-6.91725	auxin-induced protein 22d-like	IAA	Signaling	AUX/IAA	AZ
Gh_D08G0665	-4.54031	-4.40877	-6.04454	-7.84618	auxin-induced protein 22d-like	IAA	Signaling	AUX/IAA	AZ
Gh_D11G2553	-1.84968	0	0	-2.04284	auxin-induced protein 22d-like	IAA	Signaling	AUX/IAA	AZ
Gh_D13G1819	0	0	-1.03921	-1.79398	auxin-induced protein 22d-like	IAA	Signaling	AUX/IAA	AZ
Gh_A05G1606	0	3.13462	1.08882	0	auxin-induced protein 6b-like	IAA	Signaling	AUX/IAA	AZ
Gh_A06G0054	0	1.44007	0	0	auxin-induced protein 6b-like	IAA	Signaling	AUX/IAA	AZ
Gh_D01G0949	-1.11652	0	0	0	auxin-induced protein 6b-like	IAA	Signaling	AUX/IAA	AZ
Gh_D05G1791	0	3.77492	0	0	auxin-induced protein 6b-like	IAA	Signaling	AUX/IAA	AZ
Gh_D05G2446	0	1.74136	0	0	auxin-induced protein 6b-like	IAA	Signaling	AUX/IAA	AZ
Gh_D06G0011	0	0	0	3.57611	auxin-induced protein 6b-like	IAA	Signaling	AUX/IAA	AZ
Gh_A05G1068	-1.04403	-1.31086	-2.1674	-5.38134	auxin-induced protein aux22	IAA	Signaling	AUX/IAA	AZ
Gh_D05G1217	-1.40027	-1.67	-1.96956	-5.16609	auxin-induced protein aux22	IAA	Signaling	AUX/IAA	AZ
Gh_D06G2010	0	0	-3.4975	-5.52482	auxin-induced protein aux22	IAA	Signaling	AUX/IAA	AZ
Gh_A11G1164	0	0	0	-2.74788	auxin-induced protein aux28-like	IAA	Signaling	AUX/IAA	AZ
Gh_D07G2125	0	0	0	-1.72675	auxin-induced protein aux28-like	IAA	Signaling	AUX/IAA	AZ
Gh_D11G1320	0	0	0	-2.68249	auxin-induced protein aux28-like	IAA	Signaling	AUX/IAA	AZ
Gh_D10G0464	0	0	0	1.68135	auxin-induced protein x15-like	IAA	Signaling	AUX/IAA	AZ
Gh_A05G1067	-2.77514	-1.45081	-2.83094	-3.61692	auxin-responsive protein iaa1	IAA	Signaling	AUX/IAA	AZ
Gh_D05G1216	-1.8547	0	-2.43319	-3.34466	auxin-responsive protein iaa1	IAA	Signaling	AUX/IAA	AZ
Gh_A07G1428	0	0	0	-1.47947	auxin-responsive protein iaa11-like	IAA	Signaling	AUX/IAA	AZ
Gh_A08G1702	0	0	0	-2.10409	auxin-responsive protein iaa11-like	IAA	Signaling	AUX/IAA	AZ
Gh_A11G1231	0	0	-1.18912	-1.52287	auxin-responsive protein iaa11-like	IAA	Signaling	AUX/IAA	AZ
Gh_D07G1526	0	0	0	-1.31093	auxin-responsive protein iaa11-like	IAA	Signaling	AUX/IAA	AZ
Gh_D08G2060	0	0	0	-2.11663	auxin-responsive protein iaa11-like	IAA	Signaling	AUX/IAA	AZ
Gh_D11G1377	0	0	0	-1.24904	auxin-responsive protein iaa11-like	IAA	Signaling	AUX/IAA	AZ
Gh_A09G1997	0	0	-1.26576	-3.90338	auxin-responsive protein iaa13-like isoform x2	IAA	Signaling	AUX/IAA	AZ
Gh_D09G2198	0	1.08743	-1.35767	-3.57563	auxin-responsive protein iaa13-like isoform x2	IAA	Signaling	AUX/IAA	AZ
Gh_A11G1054	0	-1.72667	0	-1.63424	indole-3-acetic acid-amido synthetase	IAA	Metabolic	GH3	AZ
Gh_A13G0480	0	0	-1.23353	-1.86224	indole-3-acetic acid-amido synthetase	IAA	Metabolic	GH3	AZ
Gh_A10G0550	1.0595	0	3.34793	4.0073	iaa-amino acid hydrolase ilr1-like 4	IAA	Synthesis	ILR	AZ
Gh_D10G0590	2.75974	2.55943	6.05043	5.97474	iaa-amino acid hydrolase ilr1-like 4	IAA	Synthesis	ILR	AZ
Gh_A06G0381	0	0	2.82514	3.53816	iaa-amino acid hydrolase ilr1-like 6	IAA	Synthesis	ILR	AZ
Gh_D05G2238	0	0	3.01602	3.95637	iaa-amino acid hydrolase ilr1-like 6	IAA	Synthesis	ILR	AZ
Gh_D06G0411	0	0	1.82335	2.50363	iaa-amino acid hydrolase ilr1-like 6	IAA	Synthesis	ILR	AZ
Gh_A01G1374	0	0	0	-2.21573	auxin transporter-like protein 2	IAA	Transport	LAX	AZ
Gh_A01G1955	0	0	0	-1.27016	auxin transporter-like protein 2	IAA	Transport	LAX	AZ
Gh_A13G0149	1.54302	-1.59849	-1.42369	-1.20592	auxin transporter-like protein 2	IAA	Transport	LAX	AZ
Gh_D01G2215	0	0	0	-1.71598	auxin transporter-like protein 2	IAA	Transport	LAX	AZ
Gh_D10G2366	0	0	0	1.19558	auxin transporter-like protein 2	IAA	Transport	LAX	AZ
Gh_D13G0171	0	-1.1674	0	2.70325	auxin transporter-like protein 2	IAA	Transport	LAX	AZ
Gh_A01G1254	0	0	0	-1.13008	auxin efflux carrier component 3 isoform x1	IAA	Transport	PIN	AZ
Gh_D02G1463	-1.1365	0	0	0	auxin efflux carrier component 3-like	IAA	Transport	PIN	AZ
Gh_A05G3161	0	-2.31554	-2.76271	-3.36712	auxin efflux carrier component 5	IAA	Transport	PIN	AZ
Gh_D04G0465	0	-2.60602	-2.88331	-3.98298	auxin efflux carrier component 5	IAA	Transport	PIN	AZ
Gh_A12G2237	0	1.53878	0	0	auxin-responsive protein saur32	IAA	Signaling	SAUR	AZ
Gh_A05G0389	2.87427	2.66372	0	0	indole-3-pyruvate monooxygenase yucca6-like	IAA	Synthesis	YUC	AZ
Gh_D05G0506	4.22213	3.82795	0	0	indole-3-pyruvate monooxygenase yucca6-like	IAA	Synthesis	YUC	AZ
Gh_D07G0235	0	0	0	-1.10309	indole-3-pyruvate monooxygenase yucca6-like	IAA	Synthesis	YUC	AZ
Gh_A08G0657	0	0	-1.51193	-1.82641	probable indole-3-pyruvate monooxygenase yucca10	IAA	Synthesis	YUC	AZ
Gh_D08G0759	0	0	0	-1.1411	probable indole-3-pyruvate monooxygenase yucca10	IAA	Synthesis	YUC	AZ
Gh_D08G1285	1.88854	0	2.48485	4.50998	probable indole-3-pyruvate monooxygenase yucca10	IAA	Synthesis	YUC	AZ
Gh_A07G1853	0	2.30584	2.29662	0	probable indole-3-pyruvate monooxygenase yucca8	IAA	Synthesis	YUC	AZ
Gh_A11G1241	0	-1.1135	0	0	probable indole-3-pyruvate monooxygenase yucca8	IAA	Synthesis	YUC	AZ
Gh_D07G2062	0	1.68492	0	0	probable indole-3-pyruvate monooxygenase yucca8	IAA	Synthesis	YUC	AZ
Gh_D10G1600	0	0	-1.13868	-3.65444	auxin-responsive protein iaa13-like isoform x2	IAA	Signaling	AUX/IAA	AZ
Gh_A02G0341	-2.04697	0	0	-1.70252	auxin-responsive protein iaa14-like	IAA	Signaling	AUX/IAA	AZ
Gh_A09G1947	-1.17266	0	0	0	auxin-responsive protein iaa14-like	IAA	Signaling	AUX/IAA	AZ
Gh_D09G2153	-1.32617	0	0	-1.00533	auxin-responsive protein iaa14-like	IAA	Signaling	AUX/IAA	AZ
Gh_A11G2241	0	0	0	-1.976	auxin-responsive protein iaa16-like	IAA	Signaling	AUX/IAA	AZ
Gh_A13G1489	0	0	0	-1.63709	auxin-responsive protein iaa16-like	IAA	Signaling	AUX/IAA	AZ
Gh_D11G2552	0	0	0	-2.17575	auxin-responsive protein iaa16-like	IAA	Signaling	AUX/IAA	AZ
Gh_D13G1818	0	0	0	-1.65145	auxin-responsive protein iaa16-like	IAA	Signaling	AUX/IAA	AZ
Gh_A08G2136	-1.33707	0	0	-1.43472	auxin-responsive protein iaa1-like	IAA	Signaling	AUX/IAA	AZ
Gh_D08G2503	0	0	0	-1.31173	auxin-responsive protein iaa1-like	IAA	Signaling	AUX/IAA	AZ
Gh_A06G1664	0	1.82923	1.26514	0	auxin-responsive protein iaa26-like	IAA	Signaling	AUX/IAA	AZ
Gh_D05G1269	0	0	0	1.99701	auxin-responsive protein iaa26-like	IAA	Signaling	AUX/IAA	AZ
Gh_D06G2039	0	2.01627	2.45455	1.7647	auxin-responsive protein iaa26-like	IAA	Signaling	AUX/IAA	AZ
Gh_A02G1156	0	0	0	-1.19009	auxin-responsive protein iaa27-like	IAA	Signaling	AUX/IAA	AZ
Gh_A10G0596	-2.71193	0	0	1.3292	auxin-responsive protein iaa27-like	IAA	Signaling	AUX/IAA	AZ
Gh_D05G1254	0	0	1.07257	1.40502	auxin-responsive protein iaa27-like	IAA	Signaling	AUX/IAA	AZ
Gh_A05G0429	-1.53904	0	-1.02024	-4.91825	auxin-responsive protein iaa29	IAA	Signaling	AUX/IAA	AZ
Gh_D05G0568	-2.11797	0	-1.43693	-5.05598	auxin-responsive protein iaa29	IAA	Signaling	AUX/IAA	AZ
Gh_A05G0356	-1.18341	0	0	0	auxin-responsive protein iaa2-like	IAA	Signaling	AUX/IAA	AZ
Gh_D05G0472	0	0	0	1.03898	auxin-responsive protein iaa2-like	IAA	Signaling	AUX/IAA	AZ
Gh_A02G0340	-1.85508	0	0	0	auxin-responsive protein iaa4-like	IAA	Signaling	AUX/IAA	AZ
Gh_A09G1945	0	0	0	-2.84807	auxin-responsive protein iaa4-like	IAA	Signaling	AUX/IAA	AZ
Gh_A05G3374	-5.42697	-6.23271	-3.47464	-4.70315	auxin efflux carrier component 8	IAA	Transport	PIN	AZ
Gh_D04G0211	-2.73939	-2.53723	-2.0774	-4.21077	auxin efflux carrier component 8	IAA	Transport	PIN	AZ
Gh_A11G2745	1.46616	0	0	-3.66216	probable auxin efflux carrier component 1b	IAA	Transport	PIN	AZ
Gh_A08G0301	0	2.30006	0	0	auxin-responsive protein saur32-like	IAA	Signaling	SAUR	AZ
Gh_A08G0911	-2.18774	-2.86009	-2.30537	-1.05923	auxin-responsive protein saur32-like	IAA	Signaling	SAUR	AZ
Gh_D08G1114	-1.34578	0	0	0	auxin-responsive protein saur32-like	IAA	Signaling	SAUR	AZ
Gh_A09G1745	-3.43102	-3.22252	-3.9551	-2.98258	auxin-responsive protein saur36-like	IAA	Signaling	SAUR	AZ
Gh_A11G0725	-1.51863	-2.0343	-2.78297	-1.45379	auxin-responsive protein saur36-like	IAA	Signaling	SAUR	AZ
Gh_A12G0919	0	0	0	4.50986	auxin-responsive protein saur36-like	IAA	Signaling	SAUR	AZ
Gh_D03G1541	0	0	0	3.15306	auxin-responsive protein saur36-like	IAA	Signaling	SAUR	AZ
Gh_A10G1020	-1.61356	0	-2.58929	-3.51865	auxin-responsive protein iaa4-like	IAA	Signaling	AUX/IAA	AZ
Gh_D02G0405	-2.52896	-1.56478	0	-1.10573	auxin-responsive protein iaa4-like	IAA	Signaling	AUX/IAA	AZ
Gh_D09G2152	0	0	0	-2.21747	auxin-responsive protein iaa4-like	IAA	Signaling	AUX/IAA	AZ
Gh_D10G1512	-2.24752	0	-2.49048	-5.73312	auxin-responsive protein iaa4-like	IAA	Signaling	AUX/IAA	AZ
Gh_A06G0239	0	0	0	-1.36305	auxin-responsive protein iaa8-like	IAA	Signaling	AUX/IAA	AZ
Gh_A10G0797	0	0	0	-1.27616	auxin-responsive protein iaa9	IAA	Signaling	AUX/IAA	AZ
Gh_A05G0079	0	0	-1.2123	-2.38352	auxin-responsive protein iaa9-like	IAA	Signaling	AUX/IAA	AZ
Gh_D05G0138	1.44466	0	0	0	auxin-responsive protein iaa9-like	IAA	Signaling	AUX/IAA	AZ
Gh_D09G1854	-1.94477	-2.59105	-3.74004	-2.68651	auxin-responsive protein saur36-like	IAA	Signaling	SAUR	AZ
Gh_D11G0844	-2.64093	-2.71328	-2.71117	-1.72631	auxin-responsive protein saur36-like	IAA	Signaling	SAUR	AZ
Gh_D12G1010	0	0	2.95434	3.78381	auxin-responsive protein saur36-like	IAA	Signaling	SAUR	AZ
Gh_D10G0502	1.76521	0	0	0	auxin-responsive protein saur41-like	IAA	Signaling	SAUR	AZ
Gh_D02G2268	0	0	1.1874	0	auxin-responsive protein saur62-like	IAA	Signaling	SAUR	AZ
Gh_D02G2274	-1.9081	0	0	-1.49392	auxin-responsive protein saur62-like	IAA	Signaling	SAUR	AZ
Gh_D02G2275	0	1.47509	0	-1.03135	auxin-responsive protein saur62-like	IAA	Signaling	SAUR	AZ
Gh_A03G1836	0	1.63102	0	0	auxin-responsive protein saur67-like	IAA	Signaling	SAUR	AZ
Gh_A03G1840	0	0	0	-1.74628	auxin-responsive protein saur67-like	IAA	Signaling	SAUR	AZ
Gh_D02G2269	-1.86166	0	0	0	auxin-responsive protein saur67-like	IAA	Signaling	SAUR	AZ
Gh_A08G0694	-4.51746	-1.34464	0	0	indole-3-acetic acid-induced protein arg2-like	IAA	Signaling	AUX/IAA	AZ
Gh_D08G0810	-3.36976	0	1.18721	1.34874	indole-3-acetic acid-induced protein arg2-like	IAA	Signaling	AUX/IAA	AZ
Gh_D08G0811	-5.66938	-2.03553	0	0	indole-3-acetic acid-induced protein arg2-like	IAA	Signaling	AUX/IAA	AZ
Gh_A04G0617	-2.78148	0	0	-3.06078	indole-3-acetic acid-induced protein arg7-like	IAA	Signaling	AUX/IAA	AZ
Gh_D12G0289	0	-1.78565	0	0	indole-3-acetic acid-induced protein arg7-like	IAA	Signaling	AUX/IAA	AZ
Gh_A06G0351	0	0	0	1.15294	auxin transporter-like protein 3	IAA	Transport	LAX	AZ
Gh_A03G1804	0	0	-1.36087	-6.56715	auxin transporter-like protein 5	IAA	Transport	LAX	AZ
Gh_D01G1617	0	0	0	-3.54008	auxin transporter-like protein 5	IAA	Transport	LAX	AZ
Gh_D02G2237	0	0	0	-4.6757	auxin transporter-like protein 5	IAA	Transport	LAX	AZ
Gh_A11G0030	0	0	-1.43292	-2.81462	probable auxin efflux carrier component 1c	IAA	Transport	PIN	AZ
Gh_A12G2431	0	0	0	-1.46858	probable auxin efflux carrier component 1c	IAA	Transport	PIN	AZ
Gh_D11G0028	0	0	-1.13449	-1.05812	probable auxin efflux carrier component 1c	IAA	Transport	PIN	AZ
Gh_D12G2556	0	0	-1.25032	-2.36043	probable auxin efflux carrier component 1c	IAA	Transport	PIN	AZ
Gh_A02G0690	0	0	-2.94577	-3.61518	probable auxin efflux carrier component 6	IAA	Transport	PIN	AZ
Gh_D02G0734	0	0	-4.68254	-5.63193	probable auxin efflux carrier component 6	IAA	Transport	PIN	AZ
Gh_A01G0769	0	0	0	2.15951	auxin-responsive protein saur71-like	IAA	Signaling	SAUR	AZ
Gh_A09G1379	-3.19203	-2.39787	-5.50261	-7.54401	auxin-responsive protein saur71-like	IAA	Signaling	SAUR	AZ
Gh_A13G1024	0	0	0	1.09805	auxin-responsive protein saur71-like	IAA	Signaling	SAUR	AZ
Gh_D01G0789	0	0	0	1.83966	auxin-responsive protein saur71-like	IAA	Signaling	SAUR	AZ
Gh_A13G1674	-1.00212	1.00824	-2.77617	-3.34755	auxin-responsive protein saur72	IAA	Signaling	SAUR	AZ
Gh_D06G0831	0	1.45737	-2.60416	-6.32057	auxin-responsive protein saur72	IAA	Signaling	SAUR	AZ
Gh_D07G0138	-1.46846	0	0	-3.23951	auxin-responsive protein saur72	IAA	Signaling	SAUR	AZ
Gh_D13G2038	0	0	-3.10926	-3.85367	auxin-responsive protein saur72	IAA	Signaling	SAUR	AZ
Gh_A07G0145	-1.59002	0	0	-2.59658	auxin-responsive protein saur72-like	IAA	Signaling	SAUR	AZ
Gh_D05G0361	1.76018	1.51704	0	0	auxin-responsive protein saur72-like	IAA	Signaling	SAUR	AZ
Gh_A09G1376	0	0	-1.80141	-2.47376	saur-like auxin-responsive protein	IAA	Signaling	SAUR	AZ
Gh_A09G1377	-3.37533	-4.27939	-8.17713	-3.67232	saur-like auxin-responsive protein	IAA	Signaling	SAUR	AZ
Gh_D09G1377	-1.78638	-1.37731	-1.36345	-2.41816	saur-like auxin-responsive protein	IAA	Signaling	SAUR	AZ
Gh_D09G1378	0	0	-1.8847	-4.40381	saur-like auxin-responsive protein	IAA	Signaling	SAUR	AZ
Gh_D09G1381	-1.84812	-1.51773	-2.8563	-2.67345	saur-like auxin-responsive protein	IAA	Signaling	SAUR	AZ
Gh_D12G0057	0	0	2.25932	0	auxin-binding protein 1	IAA	Signaling	AUX/IAA	Leaf
Gh_D05G0341	4.10714	-3.18896	-11.7562	-7.90473	auxin-binding protein abp19a-like	IAA	Signaling	AUX/IAA	Leaf
Gh_A12G0043	-1.0352	0	2.21803	1.67253	auxin-binding protein t85	IAA	Signaling	AUX/IAA	Leaf
Gh_A07G1796	1.65391	0	-6.01832	-5.66554	auxin-induced in root cultures protein 12-like	IAA	Signaling	AUX/IAA	Leaf
Gh_D07G1482	0	0	-5.29928	-4.59365	auxin-induced in root cultures protein 12-like	IAA	Signaling	AUX/IAA	Leaf
Gh_D07G1999	0	-1.04891	-6.8108	-8.71971	auxin-induced in root cultures protein 12-like	IAA	Signaling	AUX/IAA	Leaf
Gh_A03G1238	0	0	1.81801	1.84381	auxin-induced protein	IAA	Signaling	AUX/IAA	Leaf
Gh_D06G0009	0	0	9.08051	8.90258	auxin-induced protein 15a-like	IAA	Signaling	AUX/IAA	Leaf
Gh_A11G2242	-2.06869	-1.59128	-4.10962	-6.16849	auxin-induced protein 22d-like	IAA	Signaling	AUX/IAA	Leaf
Gh_A13G1490	-3.06482	-3.80399	-5.43817	-6.70084	auxin-induced protein 22d-like	IAA	Signaling	AUX/IAA	Leaf
Gh_D07G2124	-3.95065	-2.25965	-6.74427	-7.96134	auxin-induced protein 22d-like	IAA	Signaling	AUX/IAA	Leaf
Gh_D08G0665	-2.75788	-2.47634	-7.7262	-7.72606	auxin-induced protein 22d-like	IAA	Signaling	AUX/IAA	Leaf
Gh_D11G2553	-2.64688	-1.00798	-3.40909	-6.38821	auxin-induced protein 22d-like	IAA	Signaling	AUX/IAA	Leaf
Gh_D13G1819	-3.40148	-3.75599	-5.87334	-5.9616	auxin-induced protein 22d-like	IAA	Signaling	AUX/IAA	Leaf
Gh_D06G0011	0	1.86433	0	1.20956	auxin-induced protein 6b-like	IAA	Signaling	AUX/IAA	Leaf
Gh_D09G0057	-3.67535	0	-1.58929	0	auxin-induced protein 6b-like	IAA	Signaling	AUX/IAA	Leaf
Gh_A05G1068	0	0	-1.52248	-4.20893	auxin-induced protein aux22	IAA	Signaling	AUX/IAA	Leaf
Gh_D05G1217	-2.10598	0	-2.02856	-5.16507	auxin-induced protein aux22	IAA	Signaling	AUX/IAA	Leaf
Gh_A11G1164	-2.4153	-1.99277	-5.92791	-7.31923	auxin-induced protein aux28-like	IAA	Signaling	AUX/IAA	Leaf
Gh_D07G2125	-1.08886	-1.74786	-6.62996	-6.40575	auxin-induced protein aux28-like	IAA	Signaling	AUX/IAA	Leaf
Gh_D11G1320	0	0	-3.85788	-6.67444	auxin-induced protein aux28-like	IAA	Signaling	AUX/IAA	Leaf
Gh_A05G1067	-2.21797	-1.16375	-2.69787	-3.08456	auxin-responsive protein iaa1	IAA	Signaling	AUX/IAA	Leaf
Gh_D05G1216	-2.11657	0	-1.96962	-1.27845	auxin-responsive protein iaa1	IAA	Signaling	AUX/IAA	Leaf
Gh_A07G1428	0	0	0	-2.04642	auxin-responsive protein iaa11-like	IAA	Signaling	AUX/IAA	Leaf
Gh_A08G1702	-1.29531	0	-3.98011	-1.96823	auxin-responsive protein iaa11-like	IAA	Signaling	AUX/IAA	Leaf
Gh_A11G1231	-2.79612	-1.62829	0	0	auxin-responsive protein iaa11-like	IAA	Signaling	AUX/IAA	Leaf
Gh_D08G2060	-2.28854	0	-3.40832	-1.99682	auxin-responsive protein iaa11-like	IAA	Signaling	AUX/IAA	Leaf
Gh_D11G1377	-4.2994	-1.65134	-1.2316	0	auxin-responsive protein iaa11-like	IAA	Signaling	AUX/IAA	Leaf
Gh_D07G1808	0	0	0	1.10851	auxin transport protein big	IAA	Transport	LAX	Leaf
Gh_A01G1955	-2.17781	-2.25448	-3.52764	-3.14852	auxin transporter-like protein 2	IAA	Transport	LAX	Leaf
Gh_A04G0767	0	-2.22543	-4.71561	-4.78311	auxin transporter-like protein 2	IAA	Transport	LAX	Leaf
Gh_D09G1654	0	-1.07447	0	0	auxin efflux carrier component 1-like	IAA	Transport	PIN	Leaf
Gh_A01G1254	-1.30187	-2.89312	-5.01363	-3.73189	auxin efflux carrier component 3 isoform x1	IAA	Transport	PIN	Leaf
Gh_D01G1471	0	-2.31186	-4.14896	-3.07892	auxin efflux carrier component 3 isoform x1	IAA	Transport	PIN	Leaf
Gh_A05G3161	1.22559	1.43482	-6.04786	-4.47155	auxin efflux carrier component 5	IAA	Transport	PIN	Leaf
Gh_D04G0465	0	0	-5.131	-7.09243	auxin efflux carrier component 5	IAA	Transport	PIN	Leaf
Gh_A12G2237	0	0	1.89988	0	auxin-responsive protein saur32	IAA	Signaling	SAUR	Leaf
Gh_A08G0301	-3.3026	0	-2.44095	0	auxin-responsive protein saur32-like	IAA	Signaling	SAUR	Leaf
Gh_A08G0911	-2.11881	-1.0188	0	0	auxin-responsive protein saur32-like	IAA	Signaling	SAUR	Leaf
Gh_D08G0393	-2.14719	-1.22071	-1.60544	0	auxin-responsive protein saur32-like	IAA	Signaling	SAUR	Leaf
Gh_A13G2013	0	0	0	-1.25003	auxin response factor 10-like	IAA	Signaling	ARF	Leaf
Gh_A05G1991	1.49809	2.30534	2.12212	1.35457	auxin response factor 17	IAA	Signaling	ARF	Leaf
Gh_A03G0274	0	0	-1.51247	-1.18696	auxin response factor 18	IAA	Signaling	ARF	Leaf
Gh_A05G0895	-1.05288	0	0	0	auxin response factor 18	IAA	Signaling	ARF	Leaf
Gh_D03G1293	0	0	0	-1.10102	auxin response factor 18	IAA	Signaling	ARF	Leaf
Gh_D05G0978	-1.45926	0	0	0	auxin response factor 18	IAA	Signaling	ARF	Leaf
Gh_A07G1254	-1.14524	-1.06201	-2.00019	0	auxin response factor 18 isoform x1	IAA	Signaling	ARF	Leaf
Gh_A11G0886	-1.1314	-1.89434	-3.9297	-3.58997	auxin response factor 18 isoform x1	IAA	Signaling	ARF	Leaf
Gh_D07G1364	0	1.01526	1.4455	1.58302	auxin response factor 18 isoform x1	IAA	Signaling	ARF	Leaf
Gh_D11G1034	-1.72161	-1.82297	-2.18181	-2.8283	auxin response factor 18 isoform x1	IAA	Signaling	ARF	Leaf
Gh_A05G3576	0	0	-1.21945	-1.38431	auxin response factor 18-like	IAA	Signaling	ARF	Leaf
Gh_A10G1836	0	-2.20288	-3.34974	-2.65883	auxin response factor 18-like	IAA	Signaling	ARF	Leaf
Gh_D04G0030	0	0	-1.31763	-1.72175	auxin response factor 18-like	IAA	Signaling	ARF	Leaf
Gh_D09G1405	0	-1.50806	-1.18082	0	auxin response factor 18-like	IAA	Signaling	ARF	Leaf
Gh_D10G2093	0	-1.3058	-2.58816	-2.35054	auxin response factor 18-like	IAA	Signaling	ARF	Leaf
Gh_D13G2411	0	1.68401	0	0	auxin response factor 18-like	IAA	Signaling	ARF	Leaf
Gh_D12G1134	0	1.36292	1.37764	1.47649	auxin response factor 18-like isoform x1	IAA	Signaling	ARF	Leaf
Gh_A05G0264	0	-1.11696	-1.77066	-1.34015	auxin response factor 19-like isoform x1	IAA	Signaling	ARF	Leaf
Gh_A06G0710	-1.27265	-1.89771	-1.4494	0	auxin response factor 19-like isoform x1	IAA	Signaling	ARF	Leaf
Gh_D06G0818	0	-1.24141	0	0	auxin response factor 19-like isoform x1	IAA	Signaling	ARF	Leaf
Gh_D07G0132	0	0	-1.00316	0	auxin response factor 19-like isoform x1	IAA	Signaling	ARF	Leaf
Gh_A07G0411	0	0	-1.32082	-1.21786	auxin response factor 2-like	IAA	Signaling	ARF	Leaf
Gh_A11G0358	0	0	0	-1.06041	auxin response factor 2-like	IAA	Signaling	ARF	Leaf
Gh_D07G0476	0	0	-1.15455	-1.22856	auxin response factor 2-like	IAA	Signaling	ARF	Leaf
Gh_D11G0416	0	0	-1.10448	0	auxin response factor 2-like	IAA	Signaling	ARF	Leaf
Gh_A10G0266	-1.13362	0	-3.0678	-2.02787	auxin response factor 3-like isoform x1	IAA	Signaling	ARF	Leaf
Gh_D10G0266	0	0	-1.92194	-2.63237	auxin response factor 3-like isoform x1	IAA	Signaling	ARF	Leaf
Gh_A09G0993	0	0	-1.2644	-1.53948	auxin response factor 4-like isoform x1	IAA	Signaling	ARF	Leaf
Gh_D05G0755	3.57172	0	0	0	auxin response factor 4-like isoform x1	IAA	Signaling	ARF	Leaf
Gh_D09G1013	0	0	-1.08027	-1.62624	auxin response factor 4-like isoform x1	IAA	Signaling	ARF	Leaf
Gh_D05G1792	2.71194	0	3.67077	4.59569	auxin response factor 5 isoform x1	IAA	Signaling	ARF	Leaf
Gh_A01G0908	2.59281	0	4.06417	4.21626	auxin response factor 5-like isoform x1	IAA	Signaling	ARF	Leaf
Gh_D01G0951	1.67765	1.88297	4.83307	5.56465	auxin response factor 5-like isoform x1	IAA	Signaling	ARF	Leaf
Gh_A05G1607	2.82808	0	2.52054	3.87967	auxin response factor 5-like isoform x2	IAA	Signaling	ARF	Leaf
Gh_A10G0412	0	-1.03968	-1.97633	-1.8585	auxin response factor 6-like isoform x1	IAA	Signaling	ARF	Leaf
Gh_A12G0813	0	-1.02736	0	0	auxin response factor 6-like isoform x1	IAA	Signaling	ARF	Leaf
Gh_D10G0426	0	0	-1.57489	-1.8238	auxin response factor 6-like isoform x1	IAA	Signaling	ARF	Leaf
Gh_A05G1225	1.02533	0	0	-1.52266	auxin response factor 6-like isoform x2	IAA	Signaling	ARF	Leaf
Gh_D09G0071	0	0	-1.03112	0	auxin response factor 6-like isoform x2	IAA	Signaling	ARF	Leaf
Gh_D07G1785	0	-1.09733	-1.18542	-1.01079	auxin response factor 8-like isoform x1	IAA	Signaling	ARF	Leaf
Gh_A12G0483	0	0	-1.25768	-1.13722	auxin response factor 8-like isoform x2	IAA	Signaling	ARF	Leaf
Gh_A11G0231	0	0	-1.21195	-1.64319	auxin response factor 9 -like protein	IAA	Signaling	ARF	Leaf
Gh_A07G2125	0	-1.63114	-2.2092	-1.57094	protein auxin signaling f-box 2-like	IAA	Signaling	ARF	Leaf
Gh_D05G1506	0	0	-1.56273	-1.28794	transcriptional factor b3 family protein auxin-responsive factor aux iaa-related isoform 3	IAA	Signaling	ARF	Leaf
Gh_A05G1352	2.98276	1.66601	4.33783	3.20999	auxin-repressed kda isoform x1	IAA	Signaling	ARP	Leaf
Gh_A06G1139	0	-2.19906	0	0	auxin-repressed kda isoform x1	IAA	Signaling	ARP	Leaf
Gh_D05G1519	1.49816	-1.89903	-1.57333	-2.03224	auxin-repressed kda isoform x1	IAA	Signaling	ARP	Leaf
Gh_D06G1400	0	-2.64158	-1.39503	0	auxin-repressed kda isoform x1	IAA	Signaling	ARP	Leaf
Gh_D10G1600	-1.45013	-1.0048	-2.71927	-3.37837	auxin-responsive protein iaa13-like isoform x2	IAA	Signaling	AUX/IAA	Leaf
Gh_A02G0341	-1.98814	-1.81893	-6.29542	-6.43864	auxin-responsive protein iaa14-like	IAA	Signaling	AUX/IAA	Leaf
Gh_A09G1947	-2.17965	0	-3.18324	-3.33459	auxin-responsive protein iaa14-like	IAA	Signaling	AUX/IAA	Leaf
Gh_D09G2153	-2.37261	0	-2.48895	-2.65441	auxin-responsive protein iaa14-like	IAA	Signaling	AUX/IAA	Leaf
Gh_A11G2241	0	0	0	-1.58497	auxin-responsive protein iaa16-like	IAA	Signaling	AUX/IAA	Leaf
Gh_A13G1489	-2.09689	-2.70397	-3.42098	-3.48801	auxin-responsive protein iaa16-like	IAA	Signaling	AUX/IAA	Leaf
Gh_D11G2552	0	-1.14679	-2.01638	-3.08552	auxin-responsive protein iaa16-like	IAA	Signaling	AUX/IAA	Leaf
Gh_D13G1818	-1.92441	-2.32482	-1.71178	-2.13773	auxin-responsive protein iaa16-like	IAA	Signaling	AUX/IAA	Leaf
Gh_A08G2136	-2.99084	-1.90107	-3.39595	-2.05692	auxin-responsive protein iaa1-like	IAA	Signaling	AUX/IAA	Leaf
Gh_A05G1092	0	0	0	1.09235	auxin-responsive protein iaa26-like	IAA	Signaling	AUX/IAA	Leaf
Gh_A06G1664	2.50306	1.10967	-1.96952	-5.04943	auxin-responsive protein iaa26-like	IAA	Signaling	AUX/IAA	Leaf
Gh_A10G0575	-1.61221	-1.71608	-5.83543	-11.2309	auxin-responsive protein iaa26-like	IAA	Signaling	AUX/IAA	Leaf
Gh_D05G1269	0	-1.21122	0	0	auxin-responsive protein iaa26-like	IAA	Signaling	AUX/IAA	Leaf
Gh_D06G2039	1.73358	1.49291	0	-1.3316	auxin-responsive protein iaa26-like	IAA	Signaling	AUX/IAA	Leaf
Gh_D10G0616	0	0	-4.42231	-3.10231	auxin-responsive protein iaa26-like	IAA	Signaling	AUX/IAA	Leaf
Gh_D05G0249	-1.00486	-1.26735	-4.88623	-3.75677	auxin-responsive protein iaa27	IAA	Signaling	AUX/IAA	Leaf
Gh_A05G1076	0	-1.26716	-6.36707	-5.30212	auxin-responsive protein iaa27-like	IAA	Signaling	AUX/IAA	Leaf
Gh_D03G0585	0	0	-6.47283	-5.70677	auxin-responsive protein iaa27-like	IAA	Signaling	AUX/IAA	Leaf
Gh_D05G1254	0	-1.4672	-5.879	-6.96777	auxin-responsive protein iaa27-like	IAA	Signaling	AUX/IAA	Leaf
Gh_A05G0429	-1.66627	-1.53654	-8.94871	-5.09801	auxin-responsive protein iaa29	IAA	Signaling	AUX/IAA	Leaf
Gh_A05G0356	1.43642	0	0	0	auxin-responsive protein iaa2-like	IAA	Signaling	AUX/IAA	Leaf
Gh_A13G0480	-1.09744	0	-6.48079	-3.27486	indole-3-acetic acid-amido synthetase	IAA	Metabolic	GH3	Leaf
Gh_D13G0668	-1.66214	-1.82049	-8.11195	-7.84634	indole-3-acetic acid-amido synthetase	IAA	Metabolic	GH3	Leaf
Gh_D01G0162	-1.71299	0	-5.33751	-6.38438	probable indole-3-acetic acid-amido synthetase	IAA	Metabolic	GH3	Leaf
Gh_D04G0003	-1.23186	0	0	0	iaa-amino acid hydrolase ilr1-like 3	IAA	Synthesis	ILR	Leaf
Gh_D04G0924	3.03084	3.69273	2.62102	2.27033	iaa-amino acid hydrolase ilr1-like 3	IAA	Synthesis	ILR	Leaf
Gh_A06G0614	0	0	-1.00479	0	iaa-amino acid hydrolase ilr1-like 4	IAA	Synthesis	ILR	Leaf
Gh_A10G0550	0	0	2.36619	1.87779	iaa-amino acid hydrolase ilr1-like 4	IAA	Synthesis	ILR	Leaf
Gh_D10G0590	0	1.15553	2.90221	2.12169	iaa-amino acid hydrolase ilr1-like 4	IAA	Synthesis	ILR	Leaf
Gh_A06G0381	0	0	4.15218	3.90556	iaa-amino acid hydrolase ilr1-like 6	IAA	Synthesis	ILR	Leaf
Gh_D05G2238	0	0	11.8312	11.1564	iaa-amino acid hydrolase ilr1-like 6	IAA	Synthesis	ILR	Leaf
Gh_D06G0411	0	-2.19905	0	0	iaa-amino acid hydrolase ilr1-like 6	IAA	Synthesis	ILR	Leaf
Gh_D05G1601	0	-1.39684	0	0	transcription factor ilr3-like	IAA	Synthesis	ILR	Leaf
Gh_A05G1429	0	-1.34668	0	0	transcription factor ilr3-like	IAA	Synthesis	ILR	Leaf
Gh_D05G1601	0	0	-5.45956	0	transcription factor ilr3-like	IAA	Synthesis	ILR	Leaf
Gh_A05G1429	0	0	-3.81324	0	transcription factor ilr3-like	IAA	Synthesis	ILR	Leaf
Gh_D01G0152	0	0	0	2.18001	transcription factor ilr3-like	IAA	Synthesis	ILR	Leaf
Gh_D05G1601	0	0	0	-6.02057	transcription factor ilr3-like	IAA	Synthesis	ILR	Leaf
Gh_A05G1429	0	0	0	-4.7723	transcription factor ilr3-like	IAA	Synthesis	ILR	Leaf
Gh_A09G1530	0	-1.29987	-1.8077	0	auxin transporter-like protein 2	IAA	Transport	LAX	Leaf
Gh_D01G2215	-2.02139	-2.26401	-3.71855	-2.88661	auxin transporter-like protein 2	IAA	Transport	LAX	Leaf
Gh_D04G1252	0	-1.72953	-4.55869	-3.89569	auxin transporter-like protein 2	IAA	Transport	LAX	Leaf
Gh_D09G1548	0	-1.85927	-3.09139	-2.46619	auxin transporter-like protein 2	IAA	Transport	LAX	Leaf
Gh_A05G3374	-2.12351	0	-8.86618	-6.18054	auxin efflux carrier component 8	IAA	Transport	PIN	Leaf
Gh_D04G0211	-2.80448	-1.78379	-7.40713	-5.35106	auxin efflux carrier component 8	IAA	Transport	PIN	Leaf
Gh_A07G0681	0	-1.08175	-5.27167	-2.80797	auxin efflux carrier family protein isoform 1	IAA	Transport	PIN	Leaf
Gh_D07G0761	0	-1.38244	-5.54903	-4.68962	auxin efflux carrier family protein isoform 1	IAA	Transport	PIN	Leaf
Gh_D08G1114	-1.17589	-1.31275	0	-1.60112	auxin-responsive protein saur32-like	IAA	Signaling	SAUR	Leaf
Gh_D12G1424	-1.55752	-1.07504	-3.26638	-1.04262	auxin-responsive protein saur32-like	IAA	Signaling	SAUR	Leaf
Gh_A08G1223	0	0	3.54567	2.80473	auxin-responsive protein saur36-like	IAA	Signaling	SAUR	Leaf
Gh_A11G0725	0	0	-3.48561	-2.39325	auxin-responsive protein saur36-like	IAA	Signaling	SAUR	Leaf
Gh_A12G1989	0	2.4396	5.46801	4.3646	auxin-responsive protein saur36-like	IAA	Signaling	SAUR	Leaf
Gh_D03G1541	-1.88055	0	2.15715	1.26535	auxin-responsive protein saur36-like	IAA	Signaling	SAUR	Leaf
Gh_D08G1506	0	0	2.04423	1.69133	auxin-responsive protein saur36-like	IAA	Signaling	SAUR	Leaf
Gh_D09G1854	-2.81065	-1.54942	-5.64178	-6.5155	auxin-responsive protein saur36-like	IAA	Signaling	SAUR	Leaf
Gh_D11G0844	-1.01755	0	0	0	auxin-responsive protein saur36-like	IAA	Signaling	SAUR	Leaf
Gh_D12G1010	-2.21247	0	0	0	auxin-responsive protein saur36-like	IAA	Signaling	SAUR	Leaf
Gh_D12G2168	0	0	9.62544	8.65276	auxin-responsive protein saur36-like	IAA	Signaling	SAUR	Leaf
Gh_A08G1012	1.03776	0	0	-1.42904	probable indole-3-pyruvate monooxygenase yucca10	IAA	Synthesis	YUC	Leaf
Gh_D08G1285	0	-1.41157	-2.80229	-2.3691	probable indole-3-pyruvate monooxygenase yucca10	IAA	Synthesis	YUC	Leaf
Gh_A07G0180	-3.08838	-1.40629	-6.32626	-5.23342	indole-3-pyruvate monooxygenase yucca6-like	IAA	Synthesis	YUC	Leaf
Gh_D07G0235	0	0	-1.30782	-1.52057	indole-3-pyruvate monooxygenase yucca6-like	IAA	Synthesis	YUC	Leaf
Gh_A02G0340	-2.57185	0	-3.47783	-4.25872	auxin-responsive protein iaa4-like	IAA	Signaling	AUX/IAA	Leaf
Gh_A09G1945	0	-1.66215	-9.49923	-6.31964	auxin-responsive protein iaa4-like	IAA	Signaling	AUX/IAA	Leaf
Gh_A10G1020	-10.7493	-1.91349	-5.88388	-10.5417	auxin-responsive protein iaa4-like	IAA	Signaling	AUX/IAA	Leaf
Gh_D02G0405	-1.84921	0	-2.35644	-4.36159	auxin-responsive protein iaa4-like	IAA	Signaling	AUX/IAA	Leaf
Gh_D09G2152	-1.70928	-1.17321	-4.62946	-4.30402	auxin-responsive protein iaa4-like	IAA	Signaling	AUX/IAA	Leaf
Gh_D10G1512	-7.50436	-2.35491	-5.4951	-9.04652	auxin-responsive protein iaa4-like	IAA	Signaling	AUX/IAA	Leaf
Gh_A06G0239	0	-1.38199	-3.12287	-2.37365	auxin-responsive protein iaa8-like	IAA	Signaling	AUX/IAA	Leaf
Gh_A02G1406	0	0	0	1.21687	auxin-responsive protein iaa9	IAA	Signaling	AUX/IAA	Leaf
Gh_A10G0797	1.83044	0	-1.27877	-1.51036	auxin-responsive protein iaa9	IAA	Signaling	AUX/IAA	Leaf
Gh_A05G0079	0	0	-7.50468	-10.7154	auxin-responsive protein iaa9-like	IAA	Signaling	AUX/IAA	Leaf
Gh_A07G0317	-3.1554	0	-4.17692	-5.48983	auxin-responsive protein iaa9-like	IAA	Signaling	AUX/IAA	Leaf
Gh_D05G0138	-1.06695	-1.35152	-9.85171	-9.85884	auxin-responsive protein iaa9-like	IAA	Signaling	AUX/IAA	Leaf
Gh_D07G0374	0	0	-5.57117	-6.42302	auxin-responsive protein iaa9-like	IAA	Signaling	AUX/IAA	Leaf
Gh_A05G1145	-1.18696	-1.83574	-10.9285	-10.9356	auxin-responsive protein saur41-like	IAA	Signaling	SAUR	Leaf
Gh_D02G2274	-8.79224	-10.444	-10.3316	-10.3387	auxin-responsive protein saur62-like	IAA	Signaling	SAUR	Leaf
Gh_D02G2275	-4.04314	-3.49215	-9.35718	-9.3643	auxin-responsive protein saur62-like	IAA	Signaling	SAUR	Leaf
Gh_A03G1840	-3.63333	-3.90562	-10.1793	-5.54313	auxin-responsive protein saur67-like	IAA	Signaling	SAUR	Leaf
Gh_A08G0694	-1.43681	0	1.01605	1.64434	indole-3-acetic acid-induced protein arg2-like	IAA	Signaling	AUX/IAA	Leaf
Gh_D08G0810	0	2.39746	1.82011	1.51477	indole-3-acetic acid-induced protein arg2-like	IAA	Signaling	AUX/IAA	Leaf
Gh_D08G0811	0	1.96843	2.95531	2.80921	indole-3-acetic acid-induced protein arg2-like	IAA	Signaling	AUX/IAA	Leaf
Gh_D08G1308	-5.00742	-1.50167	-3.18531	-2.54342	indole-3-acetic acid-induced protein arg2-like	IAA	Signaling	AUX/IAA	Leaf
Gh_A06G0351	0	0	-3.55925	-3.48367	auxin transporter-like protein 3	IAA	Transport	LAX	Leaf
Gh_D06G0382	0	0	-2.58603	-3.71348	auxin transporter-like protein 3	IAA	Transport	LAX	Leaf
Gh_D01G1617	0	-2.09984	-8.24193	-8.24918	auxin transporter-like protein 5	IAA	Transport	LAX	Leaf
Gh_A12G2431	0	0	-5.78062	-5.28765	probable auxin efflux carrier component 1c	IAA	Transport	PIN	Leaf
Gh_D11G0028	0	0	2.36583	1.75388	probable auxin efflux carrier component 1c	IAA	Transport	PIN	Leaf
Gh_D12G2556	0	0	-4.62577	-4.2561	probable auxin efflux carrier component 1c	IAA	Transport	PIN	Leaf
Gh_A01G0769	-1.80713	1.51251	0	0	auxin-responsive protein saur71-like	IAA	Signaling	SAUR	Leaf
Gh_D07G0138	-2.78246	-5.53128	-4.10456	-4.63456	auxin-responsive protein saur72	IAA	Signaling	SAUR	Leaf
Gh_D13G2038	2.42009	0	0	0	auxin-responsive protein saur72	IAA	Signaling	SAUR	Leaf
Gh_A07G0145	-2.70941	-3.39494	-2.15142	-2.32898	auxin-responsive protein saur72-like	IAA	Signaling	SAUR	Leaf
Gh_D05G0341	2.82044	0	-3.65602	-4.89219	auxin-binding protein abp19a-like	IAA	Signaling	AUX/IAA	Petiole
Gh_A12G0043	0	0	1.5063	1.56974	auxin-binding protein t85	IAA	Signaling	AUX/IAA	Petiole
Gh_A07G1796	1.03444	0	-2.20226	-2.99509	auxin-induced in root cultures protein 12-like	IAA	Signaling	AUX/IAA	Petiole
Gh_D07G1482	0	0	-2.01333	-2.86386	auxin-induced in root cultures protein 12-like	IAA	Signaling	AUX/IAA	Petiole
Gh_D07G1999	0	0	-2.87033	-3.54739	auxin-induced in root cultures protein 12-like	IAA	Signaling	AUX/IAA	Petiole
Gh_A03G1766	0	1.74481	-6.03736	-6.13513	auxin-induced protein 15a-like	IAA	Signaling	AUX/IAA	Petiole
Gh_A03G1771	-3.04446	0	-3.61598	-5.91497	auxin-induced protein 15a-like	IAA	Signaling	AUX/IAA	Petiole
Gh_A03G1773	-2.25542	0	-2.74694	-6.29583	auxin-induced protein 15a-like	IAA	Signaling	AUX/IAA	Petiole
Gh_D02G2199	0	1.16917	0	0	auxin-induced protein 15a-like	IAA	Signaling	AUX/IAA	Petiole
Gh_D06G0009	0	0	5.72337	0	auxin-induced protein 15a-like	IAA	Signaling	AUX/IAA	Petiole
Gh_A11G2242	-1.02474	0	-1.30147	-2.50663	auxin-induced protein 22d-like	IAA	Signaling	AUX/IAA	Petiole
Gh_A13G1490	-1.26622	0	-2.22007	-3.06837	auxin-induced protein 22d-like	IAA	Signaling	AUX/IAA	Petiole
Gh_D07G2124	-2.24464	-2.15858	-5.67951	-8.21675	auxin-induced protein 22d-like	IAA	Signaling	AUX/IAA	Petiole
Gh_D08G0665	-3.10734	-3.29399	-5.5853	-6.7434	auxin-induced protein 22d-like	IAA	Signaling	AUX/IAA	Petiole
Gh_D11G2553	-1.45433	0	-1.68794	-2.90135	auxin-induced protein 22d-like	IAA	Signaling	AUX/IAA	Petiole
Gh_D13G1819	-1.2142	0	-2.316	-2.24709	auxin-induced protein 22d-like	IAA	Signaling	AUX/IAA	Petiole
Gh_A05G1606	1.85119	3.1305	0	0	auxin-induced protein 6b-like	IAA	Signaling	AUX/IAA	Petiole
Gh_D01G0949	0	0	0	-1.0561	auxin-induced protein 6b-like	IAA	Signaling	AUX/IAA	Petiole
Gh_D06G0011	0	0	0	3.70152	auxin-induced protein 6b-like	IAA	Signaling	AUX/IAA	Petiole
Gh_D13G2428	4.4216	0	0	0	auxin-induced protein 6b-like	IAA	Signaling	AUX/IAA	Petiole
Gh_A05G1068	-1.79214	0	-4.39155	-6.52065	auxin-induced protein aux22	IAA	Signaling	AUX/IAA	Petiole
Gh_D05G1217	-2.09417	0	-4.66657	-8.17712	auxin-induced protein aux22	IAA	Signaling	AUX/IAA	Petiole
Gh_D06G2010	-2.62358	0	-7.25792	-11.0983	auxin-induced protein aux22	IAA	Signaling	AUX/IAA	Petiole
Gh_A11G1164	0	0	-2.82918	-5.04097	auxin-induced protein aux28-like	IAA	Signaling	AUX/IAA	Petiole
Gh_D07G2125	0	0	-2.67961	-3.2216	auxin-induced protein aux28-like	IAA	Signaling	AUX/IAA	Petiole
Gh_D11G1320	0	0	-1.89788	-3.64317	auxin-induced protein aux28-like	IAA	Signaling	AUX/IAA	Petiole
Gh_D10G0464	0	0	0	1.95554	auxin-induced protein x15-like	IAA	Signaling	AUX/IAA	Petiole
Gh_A05G1067	-2.15169	-1.60139	-3.86185	-4.05104	auxin-responsive protein iaa1	IAA	Signaling	AUX/IAA	Petiole
Gh_D05G1216	-1.73324	-1.14637	-3.43615	-3.32111	auxin-responsive protein iaa1	IAA	Signaling	AUX/IAA	Petiole
Gh_A07G1428	0	0	0	-1.73878	auxin-responsive protein iaa11-like	IAA	Signaling	AUX/IAA	Petiole
Gh_A08G1702	0	0	-1.84	-3.67423	auxin-responsive protein iaa11-like	IAA	Signaling	AUX/IAA	Petiole
Gh_A11G1231	-1.28837	0	-1.73823	-2.6141	auxin-responsive protein iaa11-like	IAA	Signaling	AUX/IAA	Petiole
Gh_D07G1526	0	0	-1.11579	-2.7414	auxin-responsive protein iaa11-like	IAA	Signaling	AUX/IAA	Petiole
Gh_D08G2060	0	0	-2.10014	-3.30478	auxin-responsive protein iaa11-like	IAA	Signaling	AUX/IAA	Petiole
Gh_D11G1377	-1.04463	0	-1.53834	-1.95752	auxin-responsive protein iaa11-like	IAA	Signaling	AUX/IAA	Petiole
Gh_D07G1808	0	0	0	1.18348	auxin transport protein big	IAA	Transport	LAX	Petiole
Gh_A01G1254	0	0	-2.44288	-1.97937	auxin efflux carrier component 3 isoform x1	IAA	Transport	PIN	Petiole
Gh_D01G1471	0	0	-2.09457	-1.11053	auxin efflux carrier component 3 isoform x1	IAA	Transport	PIN	Petiole
Gh_A05G3161	0	-1.67051	-3.32804	-3.98659	auxin efflux carrier component 5	IAA	Transport	PIN	Petiole
Gh_D04G0465	0	-1.57624	-4.14188	-4.81224	auxin efflux carrier component 5	IAA	Transport	PIN	Petiole
Gh_A09G1997	0	0	-5.74681	-6.81226	auxin-responsive protein iaa13-like isoform x2	IAA	Signaling	AUX/IAA	Petiole
Gh_D09G2198	0	0	-4.65581	-6.01118	auxin-responsive protein iaa13-like isoform x2	IAA	Signaling	AUX/IAA	Petiole
Gh_D10G1600	0	0	-3.05388	-4.25961	auxin-responsive protein iaa13-like isoform x2	IAA	Signaling	AUX/IAA	Petiole
Gh_A02G0341	-2.16725	0	-2.32379	-3.22901	auxin-responsive protein iaa14-like	IAA	Signaling	AUX/IAA	Petiole
Gh_A09G1947	-1.58848	0	-1.65413	-1.85322	auxin-responsive protein iaa14-like	IAA	Signaling	AUX/IAA	Petiole
Gh_D09G2153	-1.78504	0	-1.8009	-1.67392	auxin-responsive protein iaa14-like	IAA	Signaling	AUX/IAA	Petiole
Gh_A11G2241	0	0	-1.93398	-2.41833	auxin-responsive protein iaa16-like	IAA	Signaling	AUX/IAA	Petiole
Gh_A13G1489	0	0	-2.02462	-2.31375	auxin-responsive protein iaa16-like	IAA	Signaling	AUX/IAA	Petiole
Gh_D11G2552	0	0	-1.95784	-3.28347	auxin-responsive protein iaa16-like	IAA	Signaling	AUX/IAA	Petiole
Gh_D13G1818	0	0	-2.36506	-2.57321	auxin-responsive protein iaa16-like	IAA	Signaling	AUX/IAA	Petiole
Gh_A08G2136	-1.15083	0	-1.31907	-1.54542	auxin-responsive protein iaa1-like	IAA	Signaling	AUX/IAA	Petiole
Gh_D08G2503	-1.47461	0	-1.17949	0	auxin-responsive protein iaa1-like	IAA	Signaling	AUX/IAA	Petiole
Gh_A06G1664	2.14535	1.84417	1.2551	-1.87877	auxin-responsive protein iaa26-like	IAA	Signaling	AUX/IAA	Petiole
Gh_A10G0575	-1.11332	0	0	0	auxin-responsive protein iaa26-like	IAA	Signaling	AUX/IAA	Petiole
Gh_D05G1269	0	0	0	1.72017	auxin-responsive protein iaa26-like	IAA	Signaling	AUX/IAA	Petiole
Gh_D06G2039	1.72523	1.80241	3.49493	0	auxin-responsive protein iaa26-like	IAA	Signaling	AUX/IAA	Petiole
Gh_D05G0249	0	0	-1.66062	-1.79527	auxin-responsive protein iaa27	IAA	Signaling	AUX/IAA	Petiole
Gh_A05G1076	-1.13713	0	0	0	auxin-responsive protein iaa27-like	IAA	Signaling	AUX/IAA	Petiole
Gh_D03G0585	0	0	-2.19181	-2.19306	auxin-responsive protein iaa27-like	IAA	Signaling	AUX/IAA	Petiole
Gh_A05G0429	-1.06025	0	0	0	auxin-responsive protein iaa29	IAA	Signaling	AUX/IAA	Petiole
Gh_D05G0568	-2.95252	0	-2.66714	-8.87902	auxin-responsive protein iaa29	IAA	Signaling	AUX/IAA	Petiole
Gh_A05G0356	0	0	1.18689	0	auxin-responsive protein iaa2-like	IAA	Signaling	AUX/IAA	Petiole
Gh_D05G0472	0	0	0	1.08299	auxin-responsive protein iaa2-like	IAA	Signaling	AUX/IAA	Petiole
Gh_A01G1374	0	0	-1.73559	-4.16615	auxin transporter-like protein 2	IAA	Transport	LAX	Petiole
Gh_A01G1955	-1.40563	0	-2.72576	-3.30678	auxin transporter-like protein 2	IAA	Transport	LAX	Petiole
Gh_A09G1530	-1.19671	0	-2.20123	0	auxin transporter-like protein 2	IAA	Transport	LAX	Petiole
Gh_A10G2096	0	0	0	-1.46475	auxin transporter-like protein 2	IAA	Transport	LAX	Petiole
Gh_A13G0149	1.15243	0	0	0	auxin transporter-like protein 2	IAA	Transport	LAX	Petiole
Gh_D01G2215	-1.03841	0	-2.94784	-3.65102	auxin transporter-like protein 2	IAA	Transport	LAX	Petiole
Gh_A05G3374	-4.74775	-3.10582	-5.07821	-6.21183	auxin efflux carrier component 8	IAA	Transport	PIN	Petiole
Gh_D04G0211	-4.03074	0	-2.27411	-2.95779	auxin efflux carrier component 8	IAA	Transport	PIN	Petiole
Gh_A05G2488	0	0	-2.8439	-3.3962	auxin efflux carrier family protein	IAA	Transport	PIN	Petiole
Gh_A07G0681	0	0	-1.06748	0	auxin efflux carrier family protein isoform 1	IAA	Transport	PIN	Petiole
Gh_A02G0011	0	0	-1.18877	0	auxin efflux carrier family protein isoform 2	IAA	Transport	PIN	Petiole
Gh_A08G0911	-2.19832	-2.26472	-1.29981	0	auxin-responsive protein saur32-like	IAA	Signaling	SAUR	Petiole
Gh_A12G1034	0	0	4.99466	4.64616	auxin-responsive protein saur32-like	IAA	Signaling	SAUR	Petiole
Gh_D08G1114	-2.2685	-1.51306	0	1.07115	auxin-responsive protein saur32-like	IAA	Signaling	SAUR	Petiole
Gh_D12G1154	0	0	2.25544	0	auxin-responsive protein saur32-like	IAA	Signaling	SAUR	Petiole
Gh_D12G1424	-1.2041	0	1.12744	0	auxin-responsive protein saur32-like	IAA	Signaling	SAUR	Petiole
Gh_A13G2013	1.90231	0	1.51932	0	auxin response factor 10-like	IAA	Signaling	ARF	Petiole
Gh_A06G0332	0	0	-1.19141	-1.50908	auxin response factor 17	IAA	Signaling	ARF	Petiole
Gh_D06G0360	0	0	0	-1.66337	auxin response factor 17	IAA	Signaling	ARF	Petiole
Gh_A03G0274	0	0	0	-1.18966	auxin response factor 18	IAA	Signaling	ARF	Petiole
Gh_A07G1254	0	0	-1.30244	0	auxin response factor 18 isoform x1	IAA	Signaling	ARF	Petiole
Gh_A11G0886	-1.44144	0	-1.92211	-2.07181	auxin response factor 18 isoform x1	IAA	Signaling	ARF	Petiole
Gh_D11G1034	-1.73212	0	-1.26597	0	auxin response factor 18 isoform x1	IAA	Signaling	ARF	Petiole
Gh_A10G1836	0	0	-1.77347	-1.84472	auxin response factor 18-like	IAA	Signaling	ARF	Petiole
Gh_D04G0030	0	0	-1.11831	0	auxin response factor 18-like	IAA	Signaling	ARF	Petiole
Gh_D09G1405	0	0	-2.18513	0	auxin response factor 18-like	IAA	Signaling	ARF	Petiole
Gh_D10G2093	0	0	-1.50609	-1.27604	auxin response factor 18-like	IAA	Signaling	ARF	Petiole
Gh_D13G2411	0	0	1.2121	0	auxin response factor 18-like	IAA	Signaling	ARF	Petiole
Gh_A12G1016	0	0	-1.02494	-1.26493	auxin response factor 18-like isoform x1	IAA	Signaling	ARF	Petiole
Gh_A06G0710	-1.31431	0	-1.59774	-1.39754	auxin response factor 19-like isoform x1	IAA	Signaling	ARF	Petiole
Gh_D06G0818	-1.24725	0	-1.13552	-1.15273	auxin response factor 19-like isoform x1	IAA	Signaling	ARF	Petiole
Gh_D07G0132	-1.61479	0	-1.30809	-1.30249	auxin response factor 19-like isoform x1	IAA	Signaling	ARF	Petiole
Gh_A08G0656	0	0	2.94712	2.7615	auxin response factor 23-like	IAA	Signaling	ARF	Petiole
Gh_A11G1082	3.9621	3.7882	6.37484	5.36435	auxin response factor 23-like	IAA	Signaling	ARF	Petiole
Gh_A07G0411	0	0	-1.06143	0	auxin response factor 2-like	IAA	Signaling	ARF	Petiole
Gh_A11G0358	0	0	0	-1.57512	auxin response factor 2-like	IAA	Signaling	ARF	Petiole
Gh_D11G0416	0	0	0	-1.40486	auxin response factor 2-like	IAA	Signaling	ARF	Petiole
Gh_A10G0266	0	0	-1.52856	-1.62391	auxin response factor 3-like isoform x1	IAA	Signaling	ARF	Petiole
Gh_D06G1415	0	0	-1.00366	0	auxin response factor 3-like isoform x1	IAA	Signaling	ARF	Petiole
Gh_D10G0266	0	0	-1.64056	-1.33117	auxin response factor 3-like isoform x1	IAA	Signaling	ARF	Petiole
Gh_A09G0993	0	0	0	-1.27619	auxin response factor 4-like isoform x1	IAA	Signaling	ARF	Petiole
Gh_D05G0755	3.02341	0	-1.19528	0	auxin response factor 4-like isoform x1	IAA	Signaling	ARF	Petiole
Gh_D05G1792	0	0	2.58964	3.40873	auxin response factor 5 isoform x1	IAA	Signaling	ARF	Petiole
Gh_A01G0908	0	0	-1.99363	-1.10647	auxin response factor 5-like isoform x1	IAA	Signaling	ARF	Petiole
Gh_A05G1607	1.41512	0	2.09371	3.04099	auxin response factor 5-like isoform x2	IAA	Signaling	ARF	Petiole
Gh_A11G0231	-1.2819	0	0	-1.44104	auxin response factor 9 -like protein	IAA	Signaling	ARF	Petiole
Gh_A05G1337	0	0	-1.28718	0	transcriptional factor b3 family protein auxin-responsive factor aux iaa-related isoform 1	IAA	Signaling	ARF	Petiole
Gh_A05G1352	1.98604	0	2.31848	3.19577	auxin-repressed kda isoform x1	IAA	Signaling	ARP	Petiole
Gh_A06G1139	1.10275	0	0	1.73109	auxin-repressed kda isoform x1	IAA	Signaling	ARP	Petiole
Gh_D05G1519	1.00845	0	1.51912	2.84297	auxin-repressed kda isoform x1	IAA	Signaling	ARP	Petiole
Gh_D06G1400	0	-1.05202	0	0	auxin-repressed kda isoform x1	IAA	Signaling	ARP	Petiole
Gh_A02G0340	-1.88293	0	0	0	auxin-responsive protein iaa4-like	IAA	Signaling	AUX/IAA	Petiole
Gh_A09G1945	-1.47892	0	-1.73984	-4.12363	auxin-responsive protein iaa4-like	IAA	Signaling	AUX/IAA	Petiole
Gh_A10G1020	-3.1208	0	-2.43588	-7.56668	auxin-responsive protein iaa4-like	IAA	Signaling	AUX/IAA	Petiole
Gh_D02G0405	-1.04331	0	0	0	auxin-responsive protein iaa4-like	IAA	Signaling	AUX/IAA	Petiole
Gh_D09G2152	-1.55833	0	-1.65751	-3.04293	auxin-responsive protein iaa4-like	IAA	Signaling	AUX/IAA	Petiole
Gh_D10G1512	-2.75891	0	-2.64941	-8.4064	auxin-responsive protein iaa4-like	IAA	Signaling	AUX/IAA	Petiole
Gh_A06G0239	0	0	-2.37697	-1.68092	auxin-responsive protein iaa8-like	IAA	Signaling	AUX/IAA	Petiole
Gh_A10G0797	0	0	-1.51622	-2.34605	auxin-responsive protein iaa9	IAA	Signaling	AUX/IAA	Petiole
Gh_D10G0965	0	0	0	-1.66906	auxin-responsive protein iaa9	IAA	Signaling	AUX/IAA	Petiole
Gh_A05G0079	0	0	-2.9586	-2.45412	auxin-responsive protein iaa9-like	IAA	Signaling	AUX/IAA	Petiole
Gh_A11G0725	-2.57296	-2.35766	-2.83444	-1.58	auxin-responsive protein saur36-like	IAA	Signaling	SAUR	Petiole
Gh_A12G0919	0	0	5.35256	4.42326	auxin-responsive protein saur36-like	IAA	Signaling	SAUR	Petiole
Gh_A12G1989	0	0	0	-2.45605	auxin-responsive protein saur36-like	IAA	Signaling	SAUR	Petiole
Gh_D03G1541	0	0	3.68886	3.91167	auxin-responsive protein saur36-like	IAA	Signaling	SAUR	Petiole
Gh_D09G1854	0	-2.59468	-3.88223	-5.81945	auxin-responsive protein saur36-like	IAA	Signaling	SAUR	Petiole
Gh_D11G0844	-3.62602	-2.75712	-1.36345	-1.05078	auxin-responsive protein saur36-like	IAA	Signaling	SAUR	Petiole
Gh_D12G1010	0	0	5.1151	4.24504	auxin-responsive protein saur36-like	IAA	Signaling	SAUR	Petiole
Gh_A05G1145	0	0	-1.76669	-1.3512	auxin-responsive protein saur41-like	IAA	Signaling	SAUR	Petiole
Gh_D10G0502	0	0	-2.22012	-2.54302	auxin-responsive protein saur41-like	IAA	Signaling	SAUR	Petiole
Gh_A03G1838	-2.03695	0	-2.89817	-5.15834	auxin-responsive protein saur62-like	IAA	Signaling	SAUR	Petiole
Gh_D02G2268	-3.45439	0	-1.43864	-8.04199	auxin-responsive protein saur62-like	IAA	Signaling	SAUR	Petiole
Gh_D02G2271	-7.86999	0	-2.72172	-7.82086	auxin-responsive protein saur62-like	IAA	Signaling	SAUR	Petiole
Gh_D02G2274	-3.87576	0	-2.21392	-4.97606	auxin-responsive protein saur62-like	IAA	Signaling	SAUR	Petiole
Gh_D02G2275	-1.99873	0	-1.80022	-3.64191	auxin-responsive protein saur62-like	IAA	Signaling	SAUR	Petiole
Gh_A08G0694	-1.96323	-1.49653	1.35848	0	indole-3-acetic acid-induced protein arg2-like	IAA	Signaling	AUX/IAA	Petiole
Gh_D08G0810	0	0	2.59128	1.82606	indole-3-acetic acid-induced protein arg2-like	IAA	Signaling	AUX/IAA	Petiole
Gh_D08G0811	-1.92016	-1.65679	1.08166	0	indole-3-acetic acid-induced protein arg2-like	IAA	Signaling	AUX/IAA	Petiole
Gh_A13G0480	-1.39474	0	-3.68668	-4.30775	indole-3-acetic acid-amido synthetase	IAA	Metabolic	GH3	Petiole
Gh_D13G0668	0	0	-1.37679	-1.63531	indole-3-acetic acid-amido synthetase	IAA	Metabolic	GH3	Petiole
Gh_D01G0162	0	1.57076	1.34011	0	probable indole-3-acetic acid-amido synthetase	IAA	Metabolic	GH3	Petiole
Gh_D04G0003	-1.18826	0	0	0	iaa-amino acid hydrolase ilr1-like 3	IAA	Synthesis	ILR	Petiole
Gh_D04G0924	1.58692	0	1.38384	1.42629	iaa-amino acid hydrolase ilr1-like 3	IAA	Synthesis	ILR	Petiole
Gh_A10G0550	0	0	3.82439	3.05329	iaa-amino acid hydrolase ilr1-like 4	IAA	Synthesis	ILR	Petiole
Gh_D10G0590	3.88542	2.54008	7.08127	5.05644	iaa-amino acid hydrolase ilr1-like 4	IAA	Synthesis	ILR	Petiole
Gh_A06G0381	1.82683	0	3.77674	2.4346	iaa-amino acid hydrolase ilr1-like 6	IAA	Synthesis	ILR	Petiole
Gh_D05G2238	0	0	5.1463	5.23935	iaa-amino acid hydrolase ilr1-like 6	IAA	Synthesis	ILR	Petiole
Gh_D06G0411	1.50753	0	2.52038	2.37162	iaa-amino acid hydrolase ilr1-like 6	IAA	Synthesis	ILR	Petiole
Gh_D01G0152	0	-1.86041	0	0	transcription factor ilr3-like	IAA	Synthesis	ILR	Petiole
Gh_A05G1429	0	0	-1.51838	0	transcription factor ilr3-like	IAA	Synthesis	ILR	Petiole
Gh_D05G1601	0	0	-1.24282	0	transcription factor ilr3-like	IAA	Synthesis	ILR	Petiole
Gh_D01G0152	0	0	0	1.74483	transcription factor ilr3-like	IAA	Synthesis	ILR	Petiole
Gh_A05G1429	0	0	0	-1.00706	transcription factor ilr3-like	IAA	Synthesis	ILR	Petiole
Gh_D09G1548	-1.07961	0	-1.63828	0	auxin transporter-like protein 2	IAA	Transport	LAX	Petiole
Gh_D13G0171	0	-1.28219	0	2.5342	auxin transporter-like protein 2	IAA	Transport	LAX	Petiole
Gh_A03G1804	0	0	-4.40541	-8.5124	auxin transporter-like protein 5	IAA	Transport	LAX	Petiole
Gh_D01G1617	0	0	-3.00208	-4.8904	auxin transporter-like protein 5	IAA	Transport	LAX	Petiole
Gh_D02G2237	0	0	-4.13298	-7.33763	auxin transporter-like protein 5	IAA	Transport	LAX	Petiole
Gh_A11G2745	0	0	-2.96562	-6.51979	probable auxin efflux carrier component 1b	IAA	Transport	PIN	Petiole
Gh_A11G0030	0	0	-3.76614	-5.58673	probable auxin efflux carrier component 1c	IAA	Transport	PIN	Petiole
Gh_A12G2431	0	0	-2.70428	-4.20915	probable auxin efflux carrier component 1c	IAA	Transport	PIN	Petiole
Gh_D11G0028	0	0	-2.5869	-2.76745	probable auxin efflux carrier component 1c	IAA	Transport	PIN	Petiole
Gh_D12G2556	0	0	-3.34526	-5.19131	probable auxin efflux carrier component 1c	IAA	Transport	PIN	Petiole
Gh_A02G0690	1.15348	0	-2.56926	-3.65747	probable auxin efflux carrier component 6	IAA	Transport	PIN	Petiole
Gh_D02G0734	0	0	-5.07025	-8.94628	probable auxin efflux carrier component 6	IAA	Transport	PIN	Petiole
Gh_A03G1836	-2.30907	0	-2.37855	-8.22077	auxin-responsive protein saur67-like	IAA	Signaling	SAUR	Petiole
Gh_A03G1840	-2.45168	0	-2.12418	-2.65446	auxin-responsive protein saur67-like	IAA	Signaling	SAUR	Petiole
Gh_D02G2269	-3.99675	0	0	-2.19352	auxin-responsive protein saur67-like	IAA	Signaling	SAUR	Petiole
Gh_A09G1379	-2.51343	-2.96313	-6.03107	-7.26911	auxin-responsive protein saur71-like	IAA	Signaling	SAUR	Petiole
Gh_D08G2457	0	-1.26412	0	0	auxin-responsive protein saur71-like	IAA	Signaling	SAUR	Petiole
Gh_D13G1275	0	0	-1.12894	0	auxin-responsive protein saur71-like	IAA	Signaling	SAUR	Petiole
Gh_A13G1674	-1.25887	0	-2.1266	-2.59718	auxin-responsive protein saur72	IAA	Signaling	SAUR	Petiole
Gh_D06G0831	1.20178	1.69868	-5.23606	-8.3028	auxin-responsive protein saur72	IAA	Signaling	SAUR	Petiole
Gh_D13G2038	0	1.28464	-3.62206	-4.20501	auxin-responsive protein saur72	IAA	Signaling	SAUR	Petiole
Gh_A09G1376	0	-1.12194	-2.57647	-1.86251	saur-like auxin-responsive protein	IAA	Signaling	SAUR	Petiole
Gh_A09G1377	-3.41705	-3.22778	-4.89212	-4.45196	saur-like auxin-responsive protein	IAA	Signaling	SAUR	Petiole
Gh_D09G1377	0	-1.38088	-2.36107	-5.2803	saur-like auxin-responsive protein	IAA	Signaling	SAUR	Petiole
Gh_D09G1378	0	-1.35036	-3.41899	-4.73877	saur-like auxin-responsive protein	IAA	Signaling	SAUR	Petiole
Gh_D09G1381	-1.55524	-2.10964	-3.68786	-6.02218	saur-like auxin-responsive protein	IAA	Signaling	SAUR	Petiole
Gh_A05G0389	2.03234	2.23289	0	0	indole-3-pyruvate monooxygenase yucca6-like	IAA	Synthesis	YUC	Petiole
Gh_D05G0506	2.41022	2.0726	0	0	indole-3-pyruvate monooxygenase yucca6-like	IAA	Synthesis	YUC	Petiole
Gh_D07G0235	1.04595	0	0	0	indole-3-pyruvate monooxygenase yucca6-like	IAA	Synthesis	YUC	Petiole
Gh_A08G0657	0	0	-1.57266	-1.93498	probable indole-3-pyruvate monooxygenase yucca10	IAA	Synthesis	YUC	Petiole
Gh_D08G0759	0	0	0	-1.75688	probable indole-3-pyruvate monooxygenase yucca10	IAA	Synthesis	YUC	Petiole
Gh_D08G1285	1.93792	0	2.17442	3.4757	probable indole-3-pyruvate monooxygenase yucca10	IAA	Synthesis	YUC	Petiole
Gh_D07G2062	0	2.39706	0	0	probable indole-3-pyruvate monooxygenase yucca8	IAA	Synthesis	YUC	Petiole
