# Supplementary material for: Thidiazuron Promotes Leaf Abscission by Regulating the Crosstalk Complexities between Ethylene, Auxin, and Cytokinin in Cotton
Source: Int J Mol Sci. 2022 Feb 28;23(5):2696. doi: 10.3390/ijms23052696 (PMC8910847; doi:10.3390/ijms23052696)
Supplement: Supplementary file 1 [file ijms-23-02696-s001.zip › Table S4 The gene of metabolism and signal related to CTK and ABA regulated by TDZ.xlsx]

## Sheet: Sheet1
Table S4 The gene of metabolism and signal related to CTK and ABA regulated by TDZ
Gene	12 h	24 h	48 h	72 h	Description	Family	Type	Class	Position
Gh_A08G1344	-2.84568	-2.59401	-4.62495	-4.11806	abscisic acid 8 -hydroxylase 1-like	ABA	Metabolic	ABAH	AZ
Gh_A12G1830	-5.90748	-11.2173	-11.2476	-9.20105	abscisic acid 8 -hydroxylase 1-like	ABA	Metabolic	ABAH	AZ
Gh_D08G1639	-2.91304	-2.12633	-5.14501	-5.40538	abscisic acid 8 -hydroxylase 1-like	ABA	Metabolic	ABAH	AZ
Gh_D12G2002	-3.91224	-7.14956	-3.94829	-4.15689	abscisic acid 8 -hydroxylase 1-like	ABA	Metabolic	ABAH	AZ
Gh_A12G0491	0	0	0	1.23577	abscisic acid-deficient 4	ABA	Signaling	ABD	AZ
Gh_D12G0499	0	-1.12288	0	0	abscisic acid-deficient 4	ABA	Signaling	ABD	AZ
Gh_A05G1751	0	0	0	1.21612	abscisic acid-insensitive 5-like protein 5	ABA	Signaling	ABI	AZ
Gh_D02G0909	0	0	0	1.97976	abscisic acid-insensitive 5-like protein 5	ABA	Signaling	ABI	AZ
Gh_A01G1990	-1.21304	0	0	0	abscisic acid receptor pyl4	ABA	Signaling	PYL	AZ
Gh_D01G2250	-1.29535	0	0	1.02303	abscisic acid receptor pyl4	ABA	Signaling	PYL	AZ
Gh_A05G2630	-2.17831	0	0	1.15085	abscisic acid receptor pyl4-like	ABA	Signaling	PYL	AZ
Gh_D05G2920	0	0	0	1.7516	abscisic acid receptor pyl4-like	ABA	Signaling	PYL	AZ
Gh_A09G1128	0	1.49203	0	0	cytokinin dehydrogenase 1-like	CTK	Metabolic	CKX	AZ
Gh_D09G1132	-4.64854	0	-3.57156	-3.43364	cytokinin dehydrogenase 1-like	CTK	Metabolic	CKX	AZ
Gh_A07G0111	0	0	11.2642	10.8717	cytokinin dehydrogenase 3	CTK	Metabolic	CKX	AZ
Gh_A06G0643	0	0	10.8204	9.72367	cytokinin dehydrogenase 3-like	CTK	Metabolic	CKX	AZ
Gh_A13G1714	0	4.28627	1.22789	2.13074	cytokinin dehydrogenase 3-like	CTK	Metabolic	CKX	AZ
Gh_D06G0733	0	0	10.2282	8.98533	cytokinin dehydrogenase 3-like	CTK	Metabolic	CKX	AZ
Gh_D13G2062	0	3.08664	0	1.69829	cytokinin dehydrogenase 3-like	CTK	Metabolic	CKX	AZ
Gh_A05G1631	2.45073	3.08645	0	0	cytokinin dehydrogenase 5-like	CTK	Metabolic	CKX	AZ
Gh_D05G1813	1.31217	2.20301	-1.65308	0	cytokinin dehydrogenase 5-like	CTK	Metabolic	CKX	AZ
Gh_D06G0027	0	1.72948	2.388	3.17978	cytokinin dehydrogenase 5-like	CTK	Metabolic	CKX	AZ
Gh_A05G0902	-1.63014	0	-1.26539	-2.09273	cytokinin riboside 5 -monophosphate phosphoribohydrolase log1-like	CTK	Metabolic	LOG	AZ
Gh_A05G1600	-2.07056	0	0	-2.67954	cytokinin riboside 5 -monophosphate phosphoribohydrolase log1-like	CTK	Metabolic	LOG	AZ
Gh_D01G0944	0	0	0	2.4983	cytokinin riboside 5 -monophosphate phosphoribohydrolase log1-like	CTK	Metabolic	LOG	AZ
Gh_D05G1786	-1.37082	0	0	0	cytokinin riboside 5 -monophosphate phosphoribohydrolase log1-like	CTK	Metabolic	LOG	AZ
Gh_D03G1182	0	0	0	4.98397	abscisic acid 8 -hydroxylase 2-like	ABA	Metabolic	ABAH	AZ
Gh_D06G0038	0	0	0	-2.96966	abscisic acid 8 -hydroxylase 4	ABA	Metabolic	ABAH	AZ
Gh_A03G1667	2.55828	0	0	0	abscisic acid 8 -hydroxylase 4-like isoform x2	ABA	Metabolic	ABAH	AZ
Gh_A13G0351	0	0	-1.75091	-1.36663	abscisic acid 8 -hydroxylase 4-like isoform x2	ABA	Metabolic	ABAH	AZ
Gh_A03G1664	0	0	0	1.16111	abscisic acid-insensitive 5-like protein 7	ABA	Signaling	ABI	AZ
Gh_A12G0212	0	0	0	1.60234	abscisic acid-insensitive 5-like protein 7	ABA	Signaling	ABI	AZ
Gh_A13G0355	-1.18842	0	0	0	abscisic acid-insensitive 5-like protein 7	ABA	Signaling	ABI	AZ
Gh_D02G2079	-1.00262	0	0	1.12755	abscisic acid-insensitive 5-like protein 7	ABA	Signaling	ABI	AZ
Gh_D13G0400	-1.12454	0	0	0	abscisic acid-insensitive 5-like protein 7	ABA	Signaling	ABI	AZ
Gh_D09G1585	-3.27333	-1.01073	0	0	abscisic acid receptor pyl4-like	ABA	Signaling	PYL	AZ
Gh_D10G2388	-1.39023	0	0	0	abscisic acid receptor pyl4-like	ABA	Signaling	PYL	AZ
Gh_D11G1013	0	0	0	1.0853	abscisic acid receptor pyl9-like	ABA	Signaling	PYL	AZ
Gh_A10G2185	1.7995	1.87916	0	1.12013	cytokinin dehydrogenase 6-like	CTK	Metabolic	CKX	AZ
Gh_A13G0113	1.10502	0	0	2.92269	cytokinin dehydrogenase 6-like	CTK	Metabolic	CKX	AZ
Gh_D04G0688	-5.78394	-2.03148	0	0	cytokinin dehydrogenase 6-like	CTK	Metabolic	CKX	AZ
Gh_D10G2429	1.95135	1.98782	0	1.8388	cytokinin dehydrogenase 6-like	CTK	Metabolic	CKX	AZ
Gh_D13G0129	0	0	0	2.95802	cytokinin dehydrogenase 6-like	CTK	Metabolic	CKX	AZ
Gh_A01G0867	0	0	0	4.48043	cytokinin riboside 5 -monophosphate phosphoribohydrolase log5-like	CTK	Metabolic	LOG	AZ
Gh_A01G1440	0	0	0	4.42919	cytokinin riboside 5 -monophosphate phosphoribohydrolase log5-like	CTK	Metabolic	LOG	AZ
Gh_D02G2083	0	4.18812	0	0	abscisic acid 8 -hydroxylase 4-like isoform x2	ABA	Metabolic	ABAH	AZ
Gh_D13G0395	0	0	1.59419	3.24817	abscisic acid 8 -hydroxylase 4-like isoform x2	ABA	Metabolic	ABAH	AZ
Gh_A03G0015	0	0	-1.2202	-1.39532	abscisic acid receptor pyr1-like	ABA	Signaling	PYL	AZ
Gh_A12G1895	-1.64101	0	0	-1.47084	abscisic acid receptor pyr1-like	ABA	Signaling	PYL	AZ
Gh_D11G0290	-2.60957	0	-2.32907	-2.41178	abscisic acid receptor pyr1-like	ABA	Signaling	PYL	AZ
Gh_A06G0738	0	0	0	3.0941	cytokinin dehydrogenase 7	CTK	Metabolic	CKX	AZ
Gh_A13G1660	1.31113	0	0	0	cytokinin dehydrogenase 7	CTK	Metabolic	CKX	AZ
Gh_D13G2023	0	0	-2.38495	-3.15333	cytokinin dehydrogenase 7	CTK	Metabolic	CKX	AZ
Gh_A05G0290	1.59615	2.03601	1.97885	3.80942	cytokinin dehydrogenase 7-like	CTK	Metabolic	CKX	AZ
Gh_D05G0391	0	1.29481	1.1277	2.85146	cytokinin dehydrogenase 7-like	CTK	Metabolic	CKX	AZ
Gh_D08G2577	0	1.04996	0	0	cytokinin dehydrogenase 7-like	CTK	Metabolic	CKX	AZ
Gh_A08G1344	0	-2.44183	-5.04657	-3.27505	abscisic acid 8 -hydroxylase 1-like	ABA	Metabolic	ABAH	Leaf
Gh_A12G1830	-1.85047	-4.98167	-1.23672	0	abscisic acid 8 -hydroxylase 1-like	ABA	Metabolic	ABAH	Leaf
Gh_D08G1639	0	-2.4155	-3.84582	-3.64679	abscisic acid 8 -hydroxylase 1-like	ABA	Metabolic	ABAH	Leaf
Gh_D12G2002	-2.20625	-5.5091	-2.70999	0	abscisic acid 8 -hydroxylase 1-like	ABA	Metabolic	ABAH	Leaf
Gh_D05G0410	0	0	-1.07984	-1.49213	abscisic acid insensitivity 1b	ABA	Signaling	ABI	Leaf
Gh_A05G2447	1.1115	0	1.24836	0	abscisic acid-insensitive 5-like protein 2	ABA	Signaling	ABI	Leaf
Gh_A08G2221	-2.57698	-1.04666	-1.59174	-2.13347	abscisic acid receptor pyl2-like	ABA	Signaling	PYL	Leaf
Gh_D07G0193	-2.32307	-1.90663	-4.69018	-8.82866	abscisic acid receptor pyl2-like	ABA	Signaling	PYL	Leaf
Gh_A01G1990	-1.14665	0	-1.38379	-1.57604	abscisic acid receptor pyl4	ABA	Signaling	PYL	Leaf
Gh_D01G2250	0	1.21444	0	0	abscisic acid receptor pyl4	ABA	Signaling	PYL	Leaf
Gh_A07G0111	12.8397	18.0241	18.6865	18.687	cytokinin dehydrogenase 3	CTK	Metabolic	CKX	Leaf
Gh_A06G0643	9.84503	13.0049	12.4346	11.2814	cytokinin dehydrogenase 3-like	CTK	Metabolic	CKX	Leaf
Gh_D06G0733	14.08	17.0181	14.375	12.5605	cytokinin dehydrogenase 3-like	CTK	Metabolic	CKX	Leaf
Gh_D13G2062	0	9.16313	7.73549	0	cytokinin dehydrogenase 3-like	CTK	Metabolic	CKX	Leaf
Gh_A05G1631	0	1.05826	1.12879	0	cytokinin dehydrogenase 5-like	CTK	Metabolic	CKX	Leaf
Gh_A03G0267	0	-1.17801	-1.51009	-1.54395	cytokinin riboside 5 -monophosphate phosphoribohydrolase log1-like	CTK	Metabolic	LOG	Leaf
Gh_A05G0902	0	0	-3.55142	-4.48889	cytokinin riboside 5 -monophosphate phosphoribohydrolase log1-like	CTK	Metabolic	LOG	Leaf
Gh_D03G1182	1.98305	0	-4.74359	-2.90805	abscisic acid 8 -hydroxylase 2-like	ABA	Metabolic	ABAH	Leaf
Gh_A02G0666	0	0	-1.54927	-1.36165	abscisic acid 8 -hydroxylase 3-like	ABA	Metabolic	ABAH	Leaf
Gh_D12G0593	0	0	-2.44072	-2.00824	abscisic acid 8 -hydroxylase 3-like	ABA	Metabolic	ABAH	Leaf
Gh_D05G1939	-3.45176	-2.10813	-6.1822	-3.96332	abscisic acid 8 -hydroxylase 4-like	ABA	Metabolic	ABAH	Leaf
Gh_A12G0491	1.22809	0	1.01421	1.06646	abscisic acid-deficient 4	ABA	Signaling	ABD	Leaf
Gh_A03G1863	0	1.84618	2.86267	1.99229	abscisic acid-insensitive 5-like protein 5	ABA	Signaling	ABI	Leaf
Gh_D02G0909	0	-1.40761	0	0	abscisic acid-insensitive 5-like protein 5	ABA	Signaling	ABI	Leaf
Gh_D02G2302	0	1.92513	2.33946	1.81656	abscisic acid-insensitive 5-like protein 5	ABA	Signaling	ABI	Leaf
Gh_A03G1664	-1.45265	0	0	0	abscisic acid-insensitive 5-like protein 7	ABA	Signaling	ABI	Leaf
Gh_A12G0212	0	0	2.30066	2.73934	abscisic acid-insensitive 5-like protein 7	ABA	Signaling	ABI	Leaf
Gh_A05G2630	-1.08558	-2.57332	-3.45353	-3.56795	abscisic acid receptor pyl4-like	ABA	Signaling	PYL	Leaf
Gh_A10G2142	-3.13268	-1.33276	0	-1.69348	abscisic acid receptor pyl4-like	ABA	Signaling	PYL	Leaf
Gh_D05G2920	-2.06478	-3.22543	-3.05853	-3.61051	abscisic acid receptor pyl4-like	ABA	Signaling	PYL	Leaf
Gh_D09G1585	-1.54619	-2.00458	0	-1.56752	abscisic acid receptor pyl4-like	ABA	Signaling	PYL	Leaf
Gh_D10G2388	-2.04778	-2.22658	-1.59218	-2.35097	abscisic acid receptor pyl4-like	ABA	Signaling	PYL	Leaf
Gh_A12G2127	-1.86258	0	0	0	abscisic acid receptor pyl8-like	ABA	Signaling	PYL	Leaf
Gh_D04G0019	0	0	1.4185	1.14332	abscisic acid receptor pyl8-like	ABA	Signaling	PYL	Leaf
Gh_D09G1740	0	0	-3.17279	0	abscisic acid receptor pyl8-like	ABA	Signaling	PYL	Leaf
Gh_D12G2306	-1.14504	0	0	0	abscisic acid receptor pyl8-like	ABA	Signaling	PYL	Leaf
Gh_D05G1813	0	0	0	-1.35376	cytokinin dehydrogenase 5-like	CTK	Metabolic	CKX	Leaf
Gh_D06G0027	2.5922	3.58891	2.47663	0	cytokinin dehydrogenase 5-like	CTK	Metabolic	CKX	Leaf
Gh_A10G2185	3.68576	3.15399	0	0	cytokinin dehydrogenase 6-like	CTK	Metabolic	CKX	Leaf
Gh_A13G0113	0	0	2.21184	3.22433	cytokinin dehydrogenase 6-like	CTK	Metabolic	CKX	Leaf
Gh_D10G2429	5.96452	6.40174	0	0	cytokinin dehydrogenase 6-like	CTK	Metabolic	CKX	Leaf
Gh_D13G0129	-2.68135	-2.20454	0	1.62995	cytokinin dehydrogenase 6-like	CTK	Metabolic	CKX	Leaf
Gh_A05G1600	-1.61466	-2.19321	-2.04544	-1.23617	cytokinin riboside 5 -monophosphate phosphoribohydrolase log1-like	CTK	Metabolic	LOG	Leaf
Gh_D03G1300	-1.02916	-1.59094	-3.99637	-2.63105	cytokinin riboside 5 -monophosphate phosphoribohydrolase log1-like	CTK	Metabolic	LOG	Leaf
Gh_D05G0984	0	0	-3.68856	-5.78132	cytokinin riboside 5 -monophosphate phosphoribohydrolase log1-like	CTK	Metabolic	LOG	Leaf
Gh_D05G1786	0	-3.5865	-7.47734	-6.97662	cytokinin riboside 5 -monophosphate phosphoribohydrolase log1-like	CTK	Metabolic	LOG	Leaf
Gh_D04G1084	1.41746	0	0	0	cytokinin riboside 5 -monophosphate phosphoribohydrolase log3	CTK	Metabolic	LOG	Leaf
Gh_A01G0867	0	0	3.59273	3.24635	cytokinin riboside 5 -monophosphate phosphoribohydrolase log5-like	CTK	Metabolic	LOG	Leaf
Gh_A01G1440	0	0	0	2.7152	cytokinin riboside 5 -monophosphate phosphoribohydrolase log5-like	CTK	Metabolic	LOG	Leaf
Gh_A03G1667	0	0	-1.67747	-1.0732	abscisic acid 8 -hydroxylase 4-like isoform x2	ABA	Metabolic	ABAH	Leaf
Gh_A13G0351	1.41624	3.90865	2.40541	3.11215	abscisic acid 8 -hydroxylase 4-like isoform x2	ABA	Metabolic	ABAH	Leaf
Gh_D02G2083	0	0	1.27082	0	abscisic acid 8 -hydroxylase 4-like isoform x2	ABA	Metabolic	ABAH	Leaf
Gh_D13G0395	0	3.389	3.07217	3.42793	abscisic acid 8 -hydroxylase 4-like isoform x2	ABA	Metabolic	ABAH	Leaf
Gh_A13G0355	-1.43428	0	0	0	abscisic acid-insensitive 5-like protein 7	ABA	Signaling	ABI	Leaf
Gh_D02G2079	-1.19479	0	0	0	abscisic acid-insensitive 5-like protein 7	ABA	Signaling	ABI	Leaf
Gh_D12G0214	0	0	1.61993	1.9863	abscisic acid-insensitive 5-like protein 7	ABA	Signaling	ABI	Leaf
Gh_D13G0400	0	0	1.13265	1.05261	abscisic acid-insensitive 5-like protein 7	ABA	Signaling	ABI	Leaf
Gh_D05G0818	-1.53561	0	-3.21707	-2.60675	protein abscisic acid-insensitive 5-like isoform x1	ABA	Signaling	ABI	Leaf
Gh_A11G0870	0	0	-1.34849	0	abscisic acid receptor pyl9-like	ABA	Signaling	PYL	Leaf
Gh_D11G1013	0	0	-1.22305	0	abscisic acid receptor pyl9-like	ABA	Signaling	PYL	Leaf
Gh_A03G0015	-1.09029	0	-2.66133	-2.86369	abscisic acid receptor pyr1-like	ABA	Signaling	PYL	Leaf
Gh_A11G0270	-1.51321	0	0	-1.54522	abscisic acid receptor pyr1-like	ABA	Signaling	PYL	Leaf
Gh_A12G1895	0	-1.19311	-5.97507	-7.93682	abscisic acid receptor pyr1-like	ABA	Signaling	PYL	Leaf
Gh_D11G0290	-1.3561	-2.11165	-1.92311	-2.76593	abscisic acid receptor pyr1-like	ABA	Signaling	PYL	Leaf
Gh_A06G0738	-3.00667	0	-1.09011	0	cytokinin dehydrogenase 7	CTK	Metabolic	CKX	Leaf
Gh_A13G1660	0	0	-4.36554	-4.51172	cytokinin dehydrogenase 7	CTK	Metabolic	CKX	Leaf
Gh_D06G0885	-2.29588	0	-2.9431	-2.02416	cytokinin dehydrogenase 7	CTK	Metabolic	CKX	Leaf
Gh_D13G2023	0	0	-5.23543	-2.73123	cytokinin dehydrogenase 7	CTK	Metabolic	CKX	Leaf
Gh_A05G0290	0	6.10076	8.55347	7.9727	cytokinin dehydrogenase 7-like	CTK	Metabolic	CKX	Leaf
Gh_D05G0391	1.47491	5.95364	7.00842	6.64163	cytokinin dehydrogenase 7-like	CTK	Metabolic	CKX	Leaf
Gh_D08G2577	-2.8472	-2.26731	-9.99027	-6.41043	cytokinin dehydrogenase 7-like	CTK	Metabolic	CKX	Leaf
Gh_A05G1549	-4.54056	-3.71671	-1.13802	-1.34547	cytokinin riboside 5 -monophosphate phosphoribohydrolase log5-like	CTK	Metabolic	LOG	Leaf
Gh_D01G0902	0	5.07574	5.85642	5.39812	cytokinin riboside 5 -monophosphate phosphoribohydrolase log5-like	CTK	Metabolic	LOG	Leaf
Gh_D05G1724	-4.11826	-1.24489	1.28476	0	cytokinin riboside 5 -monophosphate phosphoribohydrolase log5-like	CTK	Metabolic	LOG	Leaf
Gh_D06G0897	0	0	1.82921	2.05589	cytokinin riboside 5 -monophosphate phosphoribohydrolase log8	CTK	Metabolic	LOG	Leaf
Gh_A05G0315	0	0	-1.25385	-1.26807	cytokinin riboside 5 -monophosphate phosphoribohydrolase log8-like isoform x1	CTK	Metabolic	LOG	Leaf
Gh_A01G0674	0	0	-1.15218	0	probable cytokinin riboside 5 -monophosphate phosphoribohydrolase logl10	CTK	Metabolic	LOG	Leaf
Gh_D01G0693	0	0	0	-1.52666	probable cytokinin riboside 5 -monophosphate phosphoribohydrolase logl10	CTK	Metabolic	LOG	Leaf
Gh_A08G1344	-3.04704	-2.7886	-3.64038	-3.83151	abscisic acid 8 -hydroxylase 1-like	ABA	Metabolic	ABAH	Petiole
Gh_A12G1830	-5.4951	-7.17479	-6.56575	-8.03895	abscisic acid 8 -hydroxylase 1-like	ABA	Metabolic	ABAH	Petiole
Gh_A13G1934	1.22902	0	0	0	abscisic acid-insensitive 5-like protein 1	ABA	Signaling	ABI	Petiole
Gh_D13G2331	1.25475	0	0	0	abscisic acid-insensitive 5-like protein 1	ABA	Signaling	ABI	Petiole
Gh_A05G2448	0	0	0	-1.005	abscisic acid-insensitive 5-like protein 2	ABA	Signaling	ABI	Petiole
Gh_A01G1990	-1.16647	0	1.14904	0	abscisic acid receptor pyl4	ABA	Signaling	PYL	Petiole
Gh_D01G2250	-1.4545	0	1.25226	1.36143	abscisic acid receptor pyl4	ABA	Signaling	PYL	Petiole
Gh_D09G1132	-5.82782	0	-4.16934	-4.65602	cytokinin dehydrogenase 1-like	CTK	Metabolic	CKX	Petiole
Gh_A07G0111	3.69738	6.90209	11.1225	10.2115	cytokinin dehydrogenase 3	CTK	Metabolic	CKX	Petiole
Gh_A06G0643	4.02271	4.88484	9.05597	7.6849	cytokinin dehydrogenase 3-like	CTK	Metabolic	CKX	Petiole
Gh_A13G1714	0	2.94276	1.62694	-1.28428	cytokinin dehydrogenase 3-like	CTK	Metabolic	CKX	Petiole
Gh_D06G0733	3.57768	5.73169	9.22537	7.3038	cytokinin dehydrogenase 3-like	CTK	Metabolic	CKX	Petiole
Gh_D13G2062	0	2.04232	0	-1.57069	cytokinin dehydrogenase 3-like	CTK	Metabolic	CKX	Petiole
Gh_D08G1639	-3.1743	-2.68024	-4.66784	-3.99305	abscisic acid 8 -hydroxylase 1-like	ABA	Metabolic	ABAH	Petiole
Gh_D12G2002	-2.80835	-4.7615	-4.33278	-4.67933	abscisic acid 8 -hydroxylase 1-like	ABA	Metabolic	ABAH	Petiole
Gh_D03G1182	-1.88579	0	0	0	abscisic acid 8 -hydroxylase 2-like	ABA	Metabolic	ABAH	Petiole
Gh_D06G0038	0	0	-2.23092	-4.61092	abscisic acid 8 -hydroxylase 4	ABA	Metabolic	ABAH	Petiole
Gh_A03G1863	0	0	1.14077	0	abscisic acid-insensitive 5-like protein 5	ABA	Signaling	ABI	Petiole
Gh_D02G0909	0	0	0	1.0852	abscisic acid-insensitive 5-like protein 5	ABA	Signaling	ABI	Petiole
Gh_A05G2630	-1.4608	0	0	1.96877	abscisic acid receptor pyl4-like	ABA	Signaling	PYL	Petiole
Gh_A06G1418	-3.06485	-1.88337	0	0	abscisic acid receptor pyl4-like	ABA	Signaling	PYL	Petiole
Gh_D05G2920	0	0	0	2.38707	abscisic acid receptor pyl4-like	ABA	Signaling	PYL	Petiole
Gh_D06G1764	0	0	0	1.27237	abscisic acid receptor pyl4-like	ABA	Signaling	PYL	Petiole
Gh_D09G1585	-3.33845	-2.05976	0	0	abscisic acid receptor pyl4-like	ABA	Signaling	PYL	Petiole
Gh_A09G1646	-1.16455	0	0	0	abscisic acid receptor pyl8-like	ABA	Signaling	PYL	Petiole
Gh_D04G0019	0	-1.05342	0	0	abscisic acid receptor pyl8-like	ABA	Signaling	PYL	Petiole
Gh_A05G1631	1.14295	2.81666	0	0	cytokinin dehydrogenase 5-like	CTK	Metabolic	CKX	Petiole
Gh_D05G1813	0	2.96622	0	0	cytokinin dehydrogenase 5-like	CTK	Metabolic	CKX	Petiole
Gh_D06G0027	0	1.46603	2.16407	1.82372	cytokinin dehydrogenase 5-like	CTK	Metabolic	CKX	Petiole
Gh_A10G2185	2.00824	2.9642	0	0	cytokinin dehydrogenase 6-like	CTK	Metabolic	CKX	Petiole
Gh_A13G0113	0	0	-1.7428	1.7935	cytokinin dehydrogenase 6-like	CTK	Metabolic	CKX	Petiole
Gh_D04G0688	-3.05913	0	3.41292	3.15663	cytokinin dehydrogenase 6-like	CTK	Metabolic	CKX	Petiole
Gh_D10G2429	2.7447	3.32892	0	1.7777	cytokinin dehydrogenase 6-like	CTK	Metabolic	CKX	Petiole
Gh_A05G0902	-1.59785	-1.10237	-2.00178	-3.29352	cytokinin riboside 5 -monophosphate phosphoribohydrolase log1-like	CTK	Metabolic	LOG	Petiole
Gh_A05G1600	-2.23631	-1.70029	-3.23998	-5.34948	cytokinin riboside 5 -monophosphate phosphoribohydrolase log1-like	CTK	Metabolic	LOG	Petiole
Gh_D01G0944	1.87495	0	0	0	cytokinin riboside 5 -monophosphate phosphoribohydrolase log1-like	CTK	Metabolic	LOG	Petiole
Gh_D05G0984	-2.27374	-2.81669	0	-2.43471	cytokinin riboside 5 -monophosphate phosphoribohydrolase log1-like	CTK	Metabolic	LOG	Petiole
Gh_D05G1786	-1.37885	0	-1.93047	-3.18607	cytokinin riboside 5 -monophosphate phosphoribohydrolase log1-like	CTK	Metabolic	LOG	Petiole
Gh_A04G0624	-2.43802	0	-1.561	-2.30206	cytokinin riboside 5 -monophosphate phosphoribohydrolase log3	CTK	Metabolic	LOG	Petiole
Gh_D04G1084	-2.43345	0	-5.27409	-8.3167	cytokinin riboside 5 -monophosphate phosphoribohydrolase log3	CTK	Metabolic	LOG	Petiole
Gh_A03G1667	2.38795	0	0	0	abscisic acid 8 -hydroxylase 4-like isoform x2	ABA	Metabolic	ABAH	Petiole
Gh_A13G0351	0	1.51686	1.98083	1.78071	abscisic acid 8 -hydroxylase 4-like isoform x2	ABA	Metabolic	ABAH	Petiole
Gh_D13G0395	0	1.1	3.52279	3.16894	abscisic acid 8 -hydroxylase 4-like isoform x2	ABA	Metabolic	ABAH	Petiole
Gh_D12G0499	-1.03969	-1.35547	-1.55483	-1.30181	abscisic acid-deficient 4	ABA	Signaling	ABD	Petiole
Gh_A03G1664	-1.0419	0	0	0	abscisic acid-insensitive 5-like protein 7	ABA	Signaling	ABI	Petiole
Gh_A12G0212	0	0	1.52739	1.64625	abscisic acid-insensitive 5-like protein 7	ABA	Signaling	ABI	Petiole
Gh_A13G0355	-1.00128	0	0	0	abscisic acid-insensitive 5-like protein 7	ABA	Signaling	ABI	Petiole
Gh_D02G2079	-1.20207	0	0	1.39097	abscisic acid-insensitive 5-like protein 7	ABA	Signaling	ABI	Petiole
Gh_D12G0214	0	0	1.25527	1.23947	abscisic acid-insensitive 5-like protein 7	ABA	Signaling	ABI	Petiole
Gh_A03G0015	0	0	-1.11104	-2.35428	abscisic acid receptor pyr1-like	ABA	Signaling	PYL	Petiole
Gh_A12G1895	-2.20577	0	-2.09331	-2.8132	abscisic acid receptor pyr1-like	ABA	Signaling	PYL	Petiole
Gh_D11G0290	0	0	0	-1.19386	abscisic acid receptor pyr1-like	ABA	Signaling	PYL	Petiole
Gh_D13G0129	0	-1.0964	0	2.75385	cytokinin dehydrogenase 6-like	CTK	Metabolic	CKX	Petiole
Gh_A06G0738	-1.21047	0	0	2.65485	cytokinin dehydrogenase 7	CTK	Metabolic	CKX	Petiole
Gh_D06G0885	-1.47937	0	0	0	cytokinin dehydrogenase 7	CTK	Metabolic	CKX	Petiole
Gh_D13G2023	0	0	-2.8831	-4.85641	cytokinin dehydrogenase 7	CTK	Metabolic	CKX	Petiole
Gh_A05G0290	3.51959	3.19034	4.25811	3.15173	cytokinin dehydrogenase 7-like	CTK	Metabolic	CKX	Petiole
Gh_D05G0391	0	1.51137	4.33952	3.2182	cytokinin dehydrogenase 7-like	CTK	Metabolic	CKX	Petiole
Gh_D08G2577	-1.78734	0	0	0	cytokinin dehydrogenase 7-like	CTK	Metabolic	CKX	Petiole
Gh_A06G0775	-1.64731	-1.06347	0	0	cytokinin riboside 5 -monophosphate phosphoribohydrolase log8	CTK	Metabolic	LOG	Petiole
Gh_A05G0315	0	0	-1.8121	-1.3553	cytokinin riboside 5 -monophosphate phosphoribohydrolase log8-like isoform x1	CTK	Metabolic	LOG	Petiole
Gh_A01G0674	0	0	-1.00009	0	probable cytokinin riboside 5 -monophosphate phosphoribohydrolase logl10	CTK	Metabolic	LOG	Petiole
Gh_D01G0693	0	0	-1.23243	-1.31566	probable cytokinin riboside 5 -monophosphate phosphoribohydrolase logl10	CTK	Metabolic	LOG	Petiole
