# Supplementary material for: Thidiazuron Promotes Leaf Abscission by Regulating the Crosstalk Complexities between Ethylene, Auxin, and Cytokinin in Cotton
Source: Int J Mol Sci. 2022 Feb 28;23(5):2696. doi: 10.3390/ijms23052696 (PMC8910847; doi:10.3390/ijms23052696)
Supplement: Supplementary file 1 [file ijms-23-02696-s001.zip › Table S5 The gene related to cell cycle regulated by TDZ in AZ.xlsx]

## Sheet: combin-time-data_cellcycle-new
Table S5 The gene related to cell cycle regulated by TDZ in AZ
Gene	12	24	48	72	Description	Family
Gh_A12G1493	2.44506	0	0	0	mitotic checkpoint	BUB
Gh_D02G2023	1.81714	0	0	-1.18459	mitotic checkpoint protein	BUB
Gh_D13G0677	1.70678	0	-1.05896	-1.89047	mitotic checkpoint serine threonine-protein kinase bub1	BUB
Gh_A05G2425	1.23478	0	0	-1.91918	mitotic spindle checkpoint protein bubr1	BUB
Gh_A10G2162	1.38962	0	0	0	anaphase-promoting complex subunit 1 isoform x1	CDC
Gh_D07G0010	-1.36674	0	-1.18438	-2.0401	cell division control protein 2 homolog a isoform x1	CDC
Gh_A07G1821	2.19459	0	-1.02764	-1.34253	cell division control protein 45 homolog	CDC
Gh_D07G2024	1.76766	0	0	-1.13893	cell division control protein 45 homolog	CDC
Gh_D11G1433	2.55442	0	0	0	cell division control protein 45 homolog	CDC
Gh_A03G0429	1.41115	0	-1.5342	-2.81241	cell division control protein 6 homolog b-like	CDC
Gh_D03G1115	1.5587	0	0	0	cell division control protein 6 homolog b-like	CDC
Gh_A11G0093	1.28087	1.05406	-1.35596	-2.2425	cell division cycle cofactor of apc complex-like	CDC
Gh_D11G0097	0	0	0	-2.00533	cell division cycle cofactor of apc complex-like	CDC
Gh_A11G0094	1.30272	0	-1.22355	-1.84788	cell division cycle cofactor of apc complex-like	CDC
Gh_D11G0102	1.68739	1.06645	-1.29962	-1.83692	cell division cycle cofactor of apc complex-like	CDC
Gh_A11G0098	1.29747	0	0	0	cell division cycle cofactor of apc complex-like	CDC
Gh_D09G0423	0	1.0534	0	1.04981	cell division cycle cofactor of apc complex-like	CDC
Gh_D08G1786	1.71935	0	-1.15791	-1.77851	probable serine threonine-protein kinase cdc7 isoform x1	CDC
Gh_A08G1487	1.88423	0	-1.33954	-1.47291	probable serine threonine-protein kinase cdc7 isoform x1	CDC
Gh_A11G0252	2.32046	0	0	0	probable serine threonine-protein kinase cdc7 isoform x1	CDC
Gh_D11G0271	2.40867	0	0	0	probable serine threonine-protein kinase cdc7 isoform x1	CDC
Gh_A10G0701	1.05139	0	0	-2.68925	cyclin family protein	CYC
Gh_D06G0190	1.40387	0	0	0	cyclin family protein	CYC
Gh_A06G0195	1.469	0	0	0	cyclin family protein	CYC
Gh_A05G1796	2.5643	0	0	0	cyclin family protein	CYC
Gh_D05G1991	2.18834	1.11317	0	0	cyclin family protein	CYC
Gh_D05G2257	1.97156	0	-1.31145	-2.05123	cyclin-a1-1-like	CYC
Gh_A02G1079	1.98054	0	-1.37533	-1.95427	cyclin-a1-1-like	CYC
Gh_A05G2013	1.96866	0	0	-1.75532	cyclin-a1-1-like	CYC
Gh_D06G0428	2.0107	0	-1.10314	-2.17117	cyclin-a2-2-like	CYC
Gh_A05G0037	2.06376	0	-1.44789	-1.86194	cyclin-a2-2-like	CYC
Gh_A06G0399	1.64718	0	0	-1.47897	cyclin-a2-2-like	CYC
Gh_D05G0090	1.93169	1.62583	0	0	cyclin-a2-2-like	CYC
Gh_A09G0811	1.96313	1.14004	-1.15073	-2.30553	cyclin-a2-4-like	CYC
Gh_D09G0813	2.05996	0	0	-2.12112	cyclin-a2-4-like	CYC
Gh_D10G0685	1.06201	0	0	-1.24575	cyclin-a2-4-like	CYC
Gh_D05G2416	1.08945	0	-1.13062	-2.20012	cyclin-b2-4-like isoform x1	CYC
Gh_A05G2161	1.39107	1.05135	0	-1.82205	cyclin-b2-4-like isoform x1	CYC
Gh_D01G0881	1.40482	0	0	-1.06608	cyclin-b2-4-like isoform x1	CYC
Gh_A01G0848	1.56321	0	0	0	cyclin-b2-4-like isoform x1	CYC
Gh_D08G0847	1.00369	0	0	-1.94572	cyclin-b3-1 isoform x1	CYC
Gh_A08G0724	1.30714	0	0	-1.09844	cyclin-b3-1 isoform x1	CYC
Gh_D09G1668	0	0	0	1.30072	cyclin-dependent kinase d-3-like	CDK
Gh_A07G0587	0	1.14137	0	0	cyclin-h1-1-like	CYC
Gh_D12G0184	1.65228	0	0	0	g2 mitotic-specific cyclin c13-1-like	CYC
Gh_A12G0183	2.5979	0	0	0	g2 mitotic-specific cyclin c13-1-like	CYC
Gh_A09G1018	1.26874	0	-1.13715	-1.82246	g2 mitotic-specific cyclin s13-7-like	CYC
Gh_D09G1039	1.4457	0	0	-1.61679	g2 mitotic-specific cyclin s13-7-like	CYC
Gh_D03G0023	1.43684	0	-1.52651	-2.08397	g2 mitotic-specific cyclin-2-like isoform x1	CYC
Gh_A01G1462	0	0	0	-1.58727	g2 mitotic-specific cyclin-2-like isoform x1	CYC
Gh_A02G1696	1.63331	0	-1.00207	-1.33586	g2 mitotic-specific cyclin-2-like isoform x1	CYC
Gh_D05G2695	0	0	-1.01418	-1.57219	retinoblastoma-related isoform x1	CYC
Gh_A05G2431	1.11722	0	-1.3396	-1.95265	retinoblastoma-related isoform x2	CYC
Gh_D01G1236	1.06506	0	0	0	transcription factor e2fa-like	E2F
Gh_A13G1929	0	1.05862	1.43622	1.64703	transcription factor e2fb-like isoform x6	E2F
Gh_A10G1980	1.0627	0	-1.31738	-2.4248	protein fizzy-related 3	FZR
Gh_A01G1287	1.14541	0	-1.40298	-2.21525	mitotic spindle checkpoint protein mad2	MAD
Gh_D02G1558	0	0	-2.19735	-2.11962	mitotic spindle checkpoint protein mad2	MAD
Gh_A03G1129	0	0	-1.23493	-1.86428	mitotic spindle checkpoint protein mad2	MAD
Gh_D01G1580	1.28056	0	0	0	mitotic spindle checkpoint protein mad2	MAD
Gh_D09G0023	0	0	-1.58202	-2.64562	dna replication licensing factor mcm2	MCM
Gh_A03G0737	0	1.01185	-1.4513	-2.59147	dna replication licensing factor mcm2	MCM
Gh_D02G1057	0	0	0	-2.07265	dna replication licensing factor mcm2	MCM
Gh_A09G0025	1.0977	0	-1.20237	-1.86105	dna replication licensing factor mcm2	MCM
Gh_A05G1256	0	0	-1.57313	-2.79635	dna replication licensing factor mcm3	MCM
Gh_A10G0368	1.33244	0	-1.73456	-2.51299	dna replication licensing factor mcm3	MCM
Gh_D05G1424	1.55786	0	-1.95697	-1.89425	dna replication licensing factor mcm3	MCM
Gh_D10G0376	1.78899	0	-1.37503	-2.18877	dna replication licensing factor mcm3-like	MCM
Gh_A13G0286	1.14792	0	-2.0035	-2.92245	dna replication licensing factor mcm4	MCM
Gh_D13G0305	1.16884	0	-1.89364	-2.81114	dna replication licensing factor mcm4	MCM
Gh_A03G1940	1.45971	0	-2.45442	-2.8696	dna replication licensing factor mcm6	MCM
Gh_D02G2379	1.36956	0	-1.40041	-2.21558	dna replication licensing factor mcm6	MCM
Gh_D11G1150	1.36883	0	-1.48728	-2.23792	dna replication licensing factor mcm7	MCM
Gh_A13G1632	1.36097	0	-1.62416	-2.38561	minichromosome maintenance 5 partial	MCM
Gh_D13G1997	1.30603	0	-1.39187	-2.04562	minichromosome maintenance 5 partial	MCM
Gh_D05G2207	1.7435	0	0	-1.7271	probable serine threonine-protein kinase mps1 isoform x1	MPS
Gh_D06G0379	1.22024	0	0	0	probable serine threonine-protein kinase mps1 isoform x1	MPS
Gh_A06G0347	0	1.10326	0	0	probable serine threonine-protein kinase mps1 isoform x2	MPS
Gh_A13G0003	1.58073	0	0	0	origin of replication complex subunit 4 isoform x2	ORC
Gh_D11G0945	0	0	0	-1.28064	origin recognition complex subunit 5	ORC
Gh_A11G0807	1.56689	0	0	0	origin recognition complex subunit 5	ORC
Gh_A13G0650	1.6569	0	0	-1.60522	origin recognition complex subunit 6	ORC
Gh_D03G0530	1.24991	0	0	-2.32955	origin recognition complex subunit isoform 2	ORC
Gh_A02G1204	1.51828	0	0	0	origin recognition complex subunit isoform 2	ORC
Gh_D13G2358	1.86747	0	-1.21317	-2.65213	proliferating cell nuclear antigen	PCNA
Gh_D03G1136	1.32269	0	0	0	proliferating cell nuclear antigen	PCNA
Gh_A03G0403	1.54585	0	0	0	proliferating cell nuclear antigen	PCNA
Gh_A08G0227	1.01127	0	0	0	sister chromatid cohesion 1 protein 3	SCC
Gh_D08G0315	2.06084	0	0	0	sister chromatid cohesion 1 protein 3	SCC
Gh_A12G0339	-1.17348	-1.61574	0	-2.12718	skp1-like protein 1b	SKP
Gh_D11G1213	0	0	0	-1.37485	wee1-like protein kinase	WEE
