# Supplementary material for: Thidiazuron Promotes Leaf Abscission by Regulating the Crosstalk Complexities between Ethylene, Auxin, and Cytokinin in Cotton
Source: Int J Mol Sci. 2022 Feb 28;23(5):2696. doi: 10.3390/ijms23052696 (PMC8910847; doi:10.3390/ijms23052696)
Supplement: Supplementary file 1 [file ijms-23-02696-s001.zip › Table S6 The gene related to cell wall regulated by TDZ in AZ.xlsx]

## Sheet: combin-time-data_new_WALL
Table S6 The gene related to cell wall regulated by TDZ in AZ
Gene	12	24	48	72	Description	Family
Gh_D10G0333	0	-1.25402	0	-1.06976	cellulose synthase	cellulase
Gh_A10G0327	0	-1.06187	0	-1.01194	cellulose synthase	cellulase
Gh_D05G0084	0	0	0	-1.48992	cellulose synthase a catalytic subunit 1	cellulase
Gh_D11G2235	-1.11428	0	0	-1.26693	cellulose synthase a catalytic subunit 2	cellulase
Gh_D03G0455	0	0	-1.29925	-2.09459	cellulose synthase a catalytic subunit 2	cellulase
Gh_A02G1317	0	0	0	-1.54786	cellulose synthase a catalytic subunit 2	cellulase
Gh_D05G2313	0	0	0	-1.29525	cellulose synthase a catalytic subunit 2	cellulase
Gh_D12G0885	1.18855	0	0	0	cellulose synthase a catalytic subunit 2	cellulase
Gh_A02G1066	0	0	-1.14047	-2.75002	cellulose synthase a catalytic subunit 3	cellulase
Gh_D03G0611	0	0	-1.08445	-2.18485	cellulose synthase a catalytic subunit 3	cellulase
Gh_A08G1305	0	0	0	-1.2576	cellulose synthase a catalytic subunit 3	cellulase
Gh_D08G1597	0	0	0	-1.10857	cellulose synthase a catalytic subunit 3	cellulase
Gh_A08G0421	0	-1.50091	0	0	cellulose synthase a catalytic subunit 4	cellulase
Gh_D08G0509	0	-1.17585	0	0	cellulose synthase a catalytic subunit 4	cellulase
Gh_D07G2083	0	-1.05626	0	-1.04817	cellulose synthase a catalytic subunit 4	cellulase
Gh_A07G1871	0	-1.05006	0	0	cellulose synthase a catalytic subunit 4	cellulase
Gh_A06G1017	0	0	0	-1.036	cellulose synthase a catalytic subunit 5	cellulase
Gh_D07G0380	0	-1.66224	0	0	cellulose synthase a catalytic subunit 7	cellulase
Gh_D05G0079	0	-1.36597	0	0	cellulose synthase a catalytic subunit 7	cellulase
Gh_D11G2417	-2.72591	0	0	1.43689	cellulose synthase like e1	cellulase
Gh_D11G2416	-1.82254	0	1.1069	3.79076	cellulose synthase like e1	cellulase
Gh_D11G2414	-1.4439	0	2.50925	3.26167	cellulose synthase like e1	cellulase
Gh_A11G2107	-1.4107	0	1.53709	2.25359	cellulose synthase like e1	cellulase
Gh_D13G1742	0	0	0	1.98808	cellulose synthase like e1	cellulase
Gh_A11G2106	0	0	0	2.27544	cellulose synthase like e1	cellulase
Gh_A12G1874	-1.74963	-2.16427	-2.24401	-1.85887	cellulose synthase-like protein d3	cellulase
Gh_D12G2049	-1.6371	-2.27698	-1.56578	0	cellulose synthase-like protein d3	cellulase
Gh_D08G2355	0	-1.39354	-1.6287	0	cellulose synthase-like protein d3	cellulase
Gh_D03G0480	0	0	-1.60015	-2.09259	cellulose synthase-like protein d3	cellulase
Gh_A02G1345	0	0	0	-1.51763	cellulose synthase-like protein d3	cellulase
Gh_A12G1169	1.33809	0	-1.17427	-2.22994	cellulose synthase-like protein d5	cellulase
Gh_D12G1289	1.36857	0	-1.23955	-1.90137	cellulose synthase-like protein d5	cellulase
Gh_A01G0726	0	0	1.06292	1.1531	cellulose synthase-like protein e6	cellulase
Gh_D02G0410	-6.00157	0	3.78115	4.03779	cellulose synthase-like protein g2	cellulase
Gh_A09G1961	-1.05213	0	0	0	cellulose synthase-like protein g2	cellulase
Gh_D09G2165	0	0	0	1.31123	cellulose synthase-like protein g2	cellulase
Gh_D09G2167	0	0	1.09295	1.26626	cellulose synthase-like protein g2	cellulase
Gh_A02G0348	0	0	3.78533	4.36805	cellulose synthase-like protein g2	cellulase
Gh_A09G1964	2.09779	1.39554	0	0	cellulose synthase-like protein g2	cellulase
Gh_D12G2324	1.79103	0	0	0	cellulose synthase-like protein g3	cellulase
Gh_D09G1798	3.4836	0	0	0	cellulose synthase-like protein g3	cellulase
Gh_A11G1431	0	0	0	1.55918	cellulose synthase-like protein h1	cellulase
Gh_A01G1305	0	-2.68488	-1.12205	-1.31356	cellulase protein	cellulase
Gh_A04G1188	-1.42989	0	0	0	cellulase protein	cellulase
Gh_D01G1563	0	-2.38435	-1.32476	-2.0944	cellulase protein	cellulase
Gh_D04G1799	-1.33019	0	0	0	cellulase protein	cellulase
Gh_D02G0169	0	0	2.91082	3.20163	extensin-2-like isoform x1	extensin
Gh_A05G0312	0	-1.3308	-1.3505	0	leucine-rich repeat extensin-like protein 1	extensin
Gh_D05G0414	0	-1.65888	-1.20883	-1.26301	leucine-rich repeat extensin-like protein 1	extensin
Gh_A05G3533	0	0	-1.92159	-4.02076	leucine-rich repeat extensin-like protein 2	extensin
Gh_D04G0074	0	0	-1.91828	-4.19575	leucine-rich repeat extensin-like protein 2	extensin
Gh_A01G0132	-8.06762	-7.84894	-5.21651	-7.78374	leucine-rich repeat extensin-like protein 4	extensin
Gh_A05G0154	0	0	-2.01041	-2.76118	leucine-rich repeat extensin-like protein 4	extensin
Gh_A05G0195	0	0	0	-1.67237	leucine-rich repeat extensin-like protein 4	extensin
Gh_A07G0066	0	0	-1.21929	-2.11428	leucine-rich repeat extensin-like protein 4	extensin
Gh_A13G1732	0	0	0	-1.63738	leucine-rich repeat extensin-like protein 4	extensin
Gh_D05G0268	0	0	0	-1.27523	leucine-rich repeat extensin-like protein 4	extensin
Gh_D06G0679	-1.39686	0	-1.63692	-2.52082	leucine-rich repeat extensin-like protein 4	extensin
Gh_D07G0042	0	-1.03145	-1.64951	-2.70751	leucine-rich repeat extensin-like protein 4	extensin
Gh_D13G2080	1.07877	0	-1.12915	-3.37697	leucine-rich repeat extensin-like protein 4	extensin
Gh_A10G1095	0	-2.48778	0	0	leucine-rich repeat extensin-like protein 5	extensin
Gh_D06G1386	0	0	0	1.40023	pistil-specific extensin-like protein	extensin
Gh_D06G2242	0	0	-1.34097	0	pollen ole e 1 allergen and extensin family	extensin
Gh_A01G1362	0	-2.00532	-1.43742	-1.23023	pollen ole e 1 allergen and extensin family protein	extensin
Gh_D06G1721	0	0	1.17574	2.14868	pollen-specific leucine-rich repeat extensin-like protein 1	extensin
Gh_D13G1919	0	0	-1.47096	-1.69662	pectin acetylesterase 12-like	pectinesterase
Gh_A01G1914	0	0	-1.0613	0	pectin acetylesterase 5-like isoform x1	pectinesterase
Gh_A11G0960	0	0	-1.36855	-2.74873	pectin acetylesterase 6-like isoform x1	pectinesterase
Gh_D11G1110	0	0	-1.29945	-2.40317	pectin acetylesterase 6-like isoform x1	pectinesterase
Gh_D12G1200	0	0	0	1.0309	pectin acetylesterase 6-like isoform x2	pectinesterase
Gh_A12G2321	0	0	0	1.42699	pectin acetylesterase 9 isoform x1	pectinesterase
Gh_A08G1336	-1.12868	0	0	0	pectinacetylesterase family protein	pectinesterase
Gh_D05G0373	-2.77082	-3.83987	-1.49309	0	pectinesterase 3	pectinesterase
Gh_D05G1355	0	0	0	-2.08117	pectinesterase 3-like	pectinesterase
Gh_A13G0909	0	-3.68872	-1.66015	-1.15178	pectinesterase pectinesterase inhibitor 22	pectinesterase
Gh_D13G1150	0	-1.7862	-1.51933	-1.16926	pectinesterase pectinesterase inhibitor 22	pectinesterase
Gh_A06G0756	0	1.01144	0	-1.51805	pectinesterase pectinesterase inhibitor ppe8b	pectinesterase
Gh_A07G0152	-1.04023	0	-1.27086	-1.60957	pectinesterase pectinesterase inhibitor ppe8b	pectinesterase
Gh_D06G0865	-1.18632	0	0	-2.83761	pectinesterase pectinesterase inhibitor ppe8b	pectinesterase
Gh_D07G0145	0	0	-1.11627	-2.3922	pectinesterase pectinesterase inhibitor ppe8b	pectinesterase
Gh_D10G0486	1.34679	1.31291	0	0	pectinesterase pectinesterase inhibitor u1	pectinesterase
Gh_A03G1042	-6.99127	-6.61129	0	3.7143	pectinesterase-like	pectinesterase
Gh_A07G1143	0	0	0	-4.22281	pectinesterase-like	pectinesterase
Gh_A11G1031	0	0	-1.43876	-1.55097	pectinesterase-like	pectinesterase
Gh_D01G1432	-4.53996	-6.32302	-4.50219	-4.09749	pectinesterase-like	pectinesterase
Gh_D02G1435	-4.1409	-2.57377	-1.29949	1.00796	pectinesterase-like	pectinesterase
Gh_D07G1240	1.23956	1.08671	-1.19362	-5.88006	pectinesterase-like	pectinesterase
Gh_D11G1187	0	0	-2.223	-3.11522	pectinesterase-like	pectinesterase
Gh_A05G1935	-1.37458	0	0	-2.63486	probable pectin methyltransferase qua2 isoform x1	pectinesterase
Gh_A06G0284	-1.15852	0	0	0	probable pectin methyltransferase qua2 isoform x1	pectinesterase
Gh_D05G2166	-1.60924	0	0	-2.05116	probable pectin methyltransferase qua2 isoform x1	pectinesterase
Gh_A07G0082	-2.45758	0	-1.04953	-2.14959	probable pectinesterase 53	pectinesterase
Gh_D06G0668	-1.00378	0	0	0	probable pectinesterase 53	pectinesterase
Gh_D07G0091	-1.33646	0	0	-1.649	probable pectinesterase 53	pectinesterase
Gh_D12G1238	0	-1.43289	-2.50983	-4.2426	probable pectinesterase 53	pectinesterase
Gh_A12G1980	0	0	-3.16718	-2.92586	probable pectinesterase 68	pectinesterase
Gh_D03G1564	0	0	-2.58926	-3.49378	probable pectinesterase 68	pectinesterase
Gh_D12G2158	0	0	-2.32642	-4.0874	probable pectinesterase 68	pectinesterase
Gh_D07G0819	0	-3.11009	-1.39489	-2.15111	probable pectinesterase 8	pectinesterase
Gh_A06G0755	1.26248	1.06997	0	0	probable pectinesterase pectinesterase inhibitor 12	pectinesterase
Gh_D06G0866	1.95997	1.91405	0	-1.11122	probable pectinesterase pectinesterase inhibitor 12	pectinesterase
Gh_D13G2032	0	0	0	-2.05253	probable pectinesterase pectinesterase inhibitor 12	pectinesterase
Gh_D03G1025	-1.37472	0	0	-1.83919	probable pectinesterase pectinesterase inhibitor 33	pectinesterase
Gh_A11G0125	0	0	0	-1.68949	probable pectinesterase pectinesterase inhibitor 34	pectinesterase
Gh_D11G0139	0	0	0	-1.94361	probable pectinesterase pectinesterase inhibitor 34	pectinesterase
Gh_D12G1297	-1.64604	-2.43019	-1.68769	0	probable pectinesterase pectinesterase inhibitor 7	pectinesterase
Gh_A05G0274	0	0	-1.30594	-1.6924	thermostable pectinesterase	pectinesterase
Gh_D05G0375	1.78126	1.38728	0	0	thermostable pectinesterase	pectinesterase
Gh_A03G0838	0	0	-1.0028	-2.82005	polygalacturonase 1 beta-like protein 3	polygalacturonase
Gh_A03G1222	0	-1.04945	-2.75243	-3.74975	polygalacturonase 1 beta-like protein 3	polygalacturonase
Gh_D02G1172	0	0	0	-2.3414	polygalacturonase 1 beta-like protein 3	polygalacturonase
Gh_D02G1656	-1.0202	-1.32491	-2.58124	-2.84609	polygalacturonase 1 beta-like protein 3	polygalacturonase
Gh_A02G0558	0	1.90076	0	-1.25867	polygalacturonase at1g48100-like	polygalacturonase
Gh_A03G1208	0	0	0	1.33128	polygalacturonase at1g48100-like	polygalacturonase
Gh_A04G1172	0	0	-2.4603	-3.02651	polygalacturonase at1g48100-like	polygalacturonase
Gh_A09G2135	-3.55303	0	0	0	polygalacturonase at1g48100-like	polygalacturonase
Gh_D02G0621	-2.42033	1.0899	0	0	polygalacturonase at1g48100-like	polygalacturonase
Gh_D02G1642	-1.17408	0	0	-1.05096	polygalacturonase at1g48100-like	polygalacturonase
Gh_D04G1783	0	0	-2.88788	-2.17893	polygalacturonase at1g48100-like	polygalacturonase
Gh_D09G2341	-2.33569	0	0	0	polygalacturonase at1g48100-like	polygalacturonase
Gh_D13G1904	0	0	0	4.23346	polygalacturonase at1g48100-like	polygalacturonase
Gh_A12G0449	0	-1.50319	-1.01319	-2.28617	polygalacturonase qrt3-like	polygalacturonase
Gh_A09G1155	0	0	0	4.47167	polygalacturonase-like	polygalacturonase
Gh_D09G1161	0	0	0	2.2954	polygalacturonase-like	polygalacturonase
Gh_A03G0162	-2.53856	0	0	0	probable polygalacturonase	polygalacturonase
Gh_A05G0259	0	0	-1.07341	-1.1686	probable polygalacturonase	polygalacturonase
Gh_A05G3328	0	0	0	1.81165	probable polygalacturonase	polygalacturonase
Gh_A07G1298	0	0	0	1.87824	probable polygalacturonase	polygalacturonase
Gh_A08G0999	-1.04757	-4.08422	-1.94475	-1.82804	probable polygalacturonase	polygalacturonase
Gh_A08G1072	0	0	-1.10169	-1.17321	probable polygalacturonase	polygalacturonase
Gh_A10G1489	0	0	0	-1.77083	probable polygalacturonase	polygalacturonase
Gh_A11G0223	0	0	0	-1.19928	probable polygalacturonase	polygalacturonase
Gh_A12G1086	0	0	0	-1.63946	probable polygalacturonase	polygalacturonase
Gh_A12G2301	0	0	1.13489	3.43517	probable polygalacturonase	polygalacturonase
Gh_D03G1423	-2.39887	0	0	0	probable polygalacturonase	polygalacturonase
Gh_D04G0270	-1.45916	-1.35794	0	1.03921	probable polygalacturonase	polygalacturonase
Gh_D08G1227	0	0	0	-1.3674	probable polygalacturonase	polygalacturonase
Gh_D08G1272	0	-4.93824	-1.5545	-1.89927	probable polygalacturonase	polygalacturonase
Gh_D08G1353	0	0	-1.97314	-3.00381	probable polygalacturonase	polygalacturonase
Gh_D09G2283	0	0	0	-1.11395	probable polygalacturonase	polygalacturonase
Gh_D10G1732	0	0	0	-1.92146	probable polygalacturonase	polygalacturonase
Gh_D11G0114	0	0	1.37555	1.62682	probable polygalacturonase	polygalacturonase
Gh_D11G0237	0	0	0	-1.27836	probable polygalacturonase	polygalacturonase
Gh_D11G0963	-1.7261	0	-1.58587	-1.35652	probable polygalacturonase	polygalacturonase
Gh_D12G1209	0	0	-1.17363	-2.26964	probable polygalacturonase	polygalacturonase
Gh_D12G2437	0	0	0	5.63628	probable polygalacturonase	polygalacturonase
Gh_A10G0527	0	0	0	-1.88713	mini-ribonuclease 3	ribonuclease
Gh_A12G1930	-1.06059	0	0	0	poly -specific endoribonuclease-b	ribonuclease
Gh_D12G2111	-1.44717	0	0	0	poly -specific endoribonuclease-b	ribonuclease
Gh_A11G1325	1.36531	0	0	0	poly -specific ribonuclease parn-like	ribonuclease
Gh_D11G1474	1.36948	0	0	-1.66664	poly -specific ribonuclease parn-like	ribonuclease
Gh_D06G1912	-1.15707	-1.76654	4.38764	3.89305	ribonuclease	ribonuclease
Gh_A12G0693	1.5137	0	0	0	ribonuclease 3	ribonuclease
Gh_D12G0697	2.09693	0	0	0	ribonuclease 3	ribonuclease
Gh_A12G1512	0	-7.04967	-1.20256	-1.89324	ribonuclease 3-like	ribonuclease
Gh_D12G1636	-1.31052	-3.58191	-1.63719	-2.42088	ribonuclease 3-like	ribonuclease
Gh_D08G0282	0	-1.20218	0	0	ribonuclease 3-like protein 2	ribonuclease
Gh_A07G1395	-1.28274	1.07995	0	0	ribonuclease h protein	ribonuclease
Gh_A05G2470	1.11088	0	0	0	ribonuclease h2 subunit a	ribonuclease
Gh_A03G0459	1.81217	0	0	0	ribonuclease j-like isoform x1	ribonuclease
Gh_A07G0459	3.21795	0	0	-1.76803	ribonuclease j-like isoform x1	ribonuclease
Gh_D03G1080	2.20548	0	0	0	ribonuclease j-like isoform x1	ribonuclease
Gh_D07G0523	3.21033	0	0	-1.1772	ribonuclease j-like isoform x1	ribonuclease
Gh_A08G2181	1.60835	0	0	0	ribonuclease p protein component 3	ribonuclease
Gh_D08G2548	1.05214	0	0	0	ribonuclease p protein component 3	ribonuclease
Gh_A05G1575	1.01223	0	0	0	ribonuclease p protein subunit p25-like protein isoform x2	ribonuclease
Gh_A12G1817	0	0	0	-1.1274	ribonuclease p protein subunit p38-related isoform 1	ribonuclease
Gh_A06G0110	1.34215	0	0	0	trna-processing ribonuclease bn	ribonuclease
Gh_D06G0086	1.83164	0	0	0	trna-processing ribonuclease bn	ribonuclease
Gh_A02G0277	-1.11134	0	0	1.18376	endo- -beta-d-glucanase-like	endoglucanase
Gh_D10G1705	0	0	0	1.17665	endo- -beta-d-glucanase-like	endoglucanase
Gh_A08G0869	0	0	0	-1.44473	endo- -beta-glucanase	endoglucanase
Gh_A10G0610	0	0	0	-1.52448	endo- -beta-glucanase	endoglucanase
Gh_A12G2130	0	0	-1.3939	-1.61099	endo- -beta-glucanase	endoglucanase
Gh_D10G0789	0	0	0	-1.26683	endo- -beta-glucanase	endoglucanase
Gh_D12G2309	2.06628	0	-1.743	-2.45591	endo- -beta-glucanase	endoglucanase
Gh_A07G0656	-1.15096	-1.51257	0	1.03332	endo- -beta-glucanase 2	endoglucanase
Gh_D07G0733	-2.00774	-1.87957	0	0	endo- -beta-glucanase 2	endoglucanase
Gh_A02G0972	0	0	2.83475	4.75733	endoglucanase 1	endoglucanase
Gh_A05G1599	0	0	0	-2.04894	endoglucanase 10-like	endoglucanase
Gh_D05G1785	0	0	0	-1.85952	endoglucanase 10-like	endoglucanase
Gh_A07G0769	0	0	-1.38614	-2.51747	endoglucanase 11-like	endoglucanase
Gh_A11G1419	0	0	0	-2.26971	endoglucanase 11-like	endoglucanase
Gh_D01G0666	0	1.16756	-1.54531	-3.05909	endoglucanase 11-like	endoglucanase
Gh_D07G0837	0	0	0	-2.71012	endoglucanase 11-like	endoglucanase
Gh_D11G1570	0	0	-1.37999	-2.71519	endoglucanase 11-like	endoglucanase
Gh_A11G1030	-1.74203	0	0	-3.77566	endoglucanase 17	endoglucanase
Gh_D11G1186	0	0	0	-3.25332	endoglucanase 17	endoglucanase
Gh_A12G0382	1.05557	1.58192	0	0	endoglucanase 24-like	endoglucanase
Gh_D12G0283	0	1.07459	0	0	endoglucanase 24-like	endoglucanase
Gh_D13G0296	5.72388	0	0	0	endoglucanase 24-like	endoglucanase
Gh_D11G1785	0	0	2.69944	3.55938	endoglucanase 2-like	endoglucanase
Gh_A02G1000	0	0	-2.4922	-4.84832	endoglucanase 6	endoglucanase
Gh_D03G0738	0	0	-2.08316	-4.4309	endoglucanase 6	endoglucanase
Gh_D08G1224	1.01073	1.15309	0	0	endoglucanase 6-like	endoglucanase
Gh_A01G1238	-2.47487	0	-1.47916	-4.75069	endoglucanase 8-like	endoglucanase
Gh_D01G1428	0	0	0	-2.01637	endoglucanase 8-like	endoglucanase
Gh_D03G0779	0	0	3.27531	4.40413	endoglucanase cx-like	endoglucanase
Gh_D01G1765	0	-1.75342	-1.31943	0	probable xyloglucan endotransglucosylase hydrolase protein 10	XTH
Gh_A13G0271	0	0	-1.55854	-2.61766	probable xyloglucan endotransglucosylase hydrolase protein 28	XTH
Gh_D02G1371	-1.03222	0	0	0	probable xyloglucan endotransglucosylase hydrolase protein 28	XTH
Gh_D13G0290	0	0	-1.17176	-1.49299	probable xyloglucan endotransglucosylase hydrolase protein 28	XTH
Gh_A08G1387	0	0	0	2.39548	probable xyloglucan endotransglucosylase hydrolase protein 30	XTH
Gh_D08G1682	0	0	1.01993	2.18895	probable xyloglucan endotransglucosylase hydrolase protein 30	XTH
Gh_A04G0599	0	0	-2.4722	-5.63258	probable xyloglucan endotransglucosylase hydrolase protein 32	XTH
Gh_A09G1365	0	0	-2.30959	-2.52379	probable xyloglucan endotransglucosylase hydrolase protein 32	XTH
Gh_A11G2885	0	2.01551	-2.06209	-4.83938	probable xyloglucan endotransglucosylase hydrolase protein 32	XTH
Gh_D04G1060	0	0	-1.46897	-4.52813	probable xyloglucan endotransglucosylase hydrolase protein 32	XTH
Gh_D09G1367	0	0	-2.44351	-2.8435	probable xyloglucan endotransglucosylase hydrolase protein 32	XTH
Gh_D11G3271	0	1.3927	0	-2.31524	probable xyloglucan endotransglucosylase hydrolase protein 32	XTH
Gh_D01G1272	-1.58814	-1.97928	-1.4422	-5.17557	probable xyloglucan endotransglucosylase hydrolase protein 33	XTH
Gh_A06G1277	0	0	-1.08901	-2.9738	probable xyloglucan endotransglucosylase hydrolase protein 8	XTH
Gh_A10G0146	-1.56176	0	0	-1.78373	probable xyloglucan endotransglucosylase hydrolase protein 8	XTH
Gh_D06G1602	0	0	-1.16167	-2.58473	probable xyloglucan endotransglucosylase hydrolase protein 8	XTH
Gh_D10G0149	-1.38925	-1.3395	-1.36085	-4.00488	probable xyloglucan endotransglucosylase hydrolase protein 8	XTH
Gh_A11G0556	0	0	0	-2.41683	probable xyloglucan endotransglucosylase hydrolase protein b	XTH
Gh_D11G0639	-1.55459	0	0	-2.16613	probable xyloglucan endotransglucosylase hydrolase protein b	XTH
Gh_D12G0806	0	0	0	-1.16469	probable xyloglucan endotransglucosylase hydrolase protein b	XTH
Gh_A02G1426	-3.54088	-2.48272	0	1.01177	xyloglucan endotransglucosylase hydrolase	XTH
Gh_A11G1910	0	0	0	1.00263	xyloglucan endotransglucosylase hydrolase	XTH
Gh_D03G0294	-2.95572	0	0	0	xyloglucan endotransglucosylase hydrolase	XTH
Gh_D11G2065	0	0	0	1.05398	xyloglucan endotransglucosylase hydrolase	XTH
Gh_A10G0297	0	-2.8055	-2.36581	-2.3838	xyloglucan endotransglucosylase hydrolase 2-like	XTH
Gh_D10G0299	0	0	-1.9226	-2.65003	xyloglucan endotransglucosylase hydrolase 2-like	XTH
Gh_A02G0866	-2.19768	-5.01127	-4.96183	-6.6394	xyloglucan endotransglucosylase hydrolase protein 22-like	XTH
Gh_A02G1347	-2.02017	-5.10789	-5.84396	-6.22995	xyloglucan endotransglucosylase hydrolase protein 22-like	XTH
Gh_A05G2724	-3.49933	-3.68235	-6.01234	-7.38541	xyloglucan endotransglucosylase hydrolase protein 22-like	XTH
Gh_A08G0195	-3.95634	-2.46388	0	-1.11832	xyloglucan endotransglucosylase hydrolase protein 22-like	XTH
Gh_D02G0992	-2.06566	-3.53029	-4.59724	-6.57177	xyloglucan endotransglucosylase hydrolase protein 22-like	XTH
Gh_D03G0483	0	-2.38311	-3.7877	-4.72718	xyloglucan endotransglucosylase hydrolase protein 22-like	XTH
Gh_D05G3030	-3.62785	-4.12011	-5.84487	-7.11708	xyloglucan endotransglucosylase hydrolase protein 22-like	XTH
Gh_D08G0272	-4.77934	-2.30406	0	0	xyloglucan endotransglucosylase hydrolase protein 22-like	XTH
Gh_A05G0925	0	-2.26012	-1.27056	-4.21538	xyloglucan endotransglucosylase hydrolase protein 31-like	XTH
Gh_A08G1784	-1.20699	0	0	1.06228	xyloglucan endotransglucosylase hydrolase protein 31-like	XTH
Gh_D05G1009	-2.73856	-6.36075	-5.112	-8.18897	xyloglucan endotransglucosylase hydrolase protein 31-like	XTH
Gh_D08G2130	-1.32948	0	0	1.02242	xyloglucan endotransglucosylase hydrolase protein 31-like	XTH
Gh_A03G1432	1.18278	0	0	-1.19924	xyloglucan endotransglucosylase hydrolase protein 9	XTH
Gh_A13G0500	2.003	0	0	0	xyloglucan endotransglucosylase hydrolase protein 9	XTH
Gh_D02G1891	0	0	0	-1.25271	xyloglucan endotransglucosylase hydrolase protein 9	XTH
Gh_D13G0639	2.62223	0	0	0	xyloglucan endotransglucosylase hydrolase protein 9	XTH
