# Supplementary material for: Thidiazuron Promotes Leaf Abscission by Regulating the Crosstalk Complexities between Ethylene, Auxin, and Cytokinin in Cotton
Source: Int J Mol Sci. 2022 Feb 28;23(5):2696. doi: 10.3390/ijms23052696 (PMC8910847; doi:10.3390/ijms23052696)
Supplement: Supplementary file 1 [file ijms-23-02696-s001.zip › Table S7 The gene of transcript factors regulated by TDZ in AZ.xlsx]

## Sheet: combin-time-data_new-alldata-tf
Table S7 The gene of transcript factors regulated by TDZ in AZ
Gene	12	24	48	72	Description	Family
Gh_A02G0944	0	0	0	1.47189	b3 domain-containing transcription factor nga1-like	B3
Gh_D03G0821	0	0	1.20521	1.91241	b3 domain-containing transcription factor nga1-like	B3
Gh_A01G1537	0	0	0	2.2245	b3 domain-containing transcription factor nga4-like	B3
Gh_A10G2115	-2.3994	-1.42403	0	1.53352	b3 domain-containing transcription factor nga4-like	B3
Gh_A12G0630	1.46952	0	0	0	b3 domain-containing transcription factor vrn1-like	B3
Gh_D13G2207	0	0	0	1.05642	b3 domain-containing transcription factor vrn1-like	B3
Gh_A10G1335	0	0	0	1.10481	b3 domain-containing transcription repressor val2-like isoform x1	B3
Gh_D02G0047	0	-1.04749	0	0	b3 domain-containing transcription repressor val2-like isoform x1	B3
Gh_A05G1337	1.2226	0	0	0	transcriptional factor b3 family protein auxin-responsive factor aux iaa-related isoform 1	B3
Gh_D05G1506	1.06718	0	0	0	transcriptional factor b3 family protein auxin-responsive factor aux iaa-related isoform 3	B3
Gh_D08G1998	0	0	1.53173	1.94433	bhlh-like dna binding protein	bhlh
Gh_D11G1273	0	0	2.41981	2.16165	bhlh-like dna binding protein	bhlh
Gh_A07G0598	-4.05168	0	0	0	transcription factor bee 1-like	bhlh
Gh_A09G0477	-2.80481	0	0	-1.6856	transcription factor bee 1-like	bhlh
Gh_A09G1589	-5.68109	-1.02875	0	-1.64195	transcription factor bee 1-like	bhlh
Gh_D07G0665	-4.07015	0	0	-1.8608	transcription factor bee 1-like	bhlh
Gh_D09G0484	-3.47543	0	0	-1.4992	transcription factor bee 1-like	bhlh
Gh_D09G1679	-2.94718	0	0	-1.29677	transcription factor bee 1-like	bhlh
Gh_D12G0607	-1.1274	0	0	0	transcription factor bee 2-like isoform x1	bhlh
Gh_A12G0596	0	0	0	1.4609	transcription factor bee 2-like isoform x2	bhlh
Gh_A12G0489	-1.31526	0	0	0	transcription factor bee 3-like isoform x1	bhlh
Gh_A07G0112	0	0	0	3.23546	transcription factor bhlh041 isoform x2	bhlh
Gh_A10G1013	-1.00571	0	1.17151	1.58301	transcription factor bhlh104-like	bhlh
Gh_D10G1533	0	0	1.2114	1.78284	transcription factor bhlh104-like	bhlh
Gh_A11G2746	0	0	0	1.42913	transcription factor bhlh106-like	bhlh
Gh_A06G0057	0	0	0	4.21988	transcription factor bhlh110-like isoform x1	bhlh
Gh_D06G0034	0	0	0	2.19113	transcription factor bhlh110-like isoform x2	bhlh
Gh_A09G0675	1.08882	0	0	-1.26977	transcription factor bhlh112-like	bhlh
Gh_A10G0166	-3.23676	-2.76392	-1.65144	0	transcription factor bhlh112-like	bhlh
Gh_D05G1594	-2.1408	-1.97076	0	0	transcription factor bhlh112-like	bhlh
Gh_D09G0684	0	0	0	-1.61508	transcription factor bhlh112-like	bhlh
Gh_D10G0181	-1.99942	-1.83448	-1.08055	1.07448	transcription factor bhlh112-like	bhlh
Gh_A05G1422	0	0	1.23763	1.93966	transcription factor bhlh112-like isoform x1	bhlh
Gh_D10G1206	-1.69366	-1.53368	-1.86167	0	transcription factor bhlh113-like isoform x3	bhlh
Gh_D02G1895	0	0	0	1.44314	transcription factor bhlh117	bhlh
Gh_D08G1971	0	1.75692	0	0	transcription factor bhlh118-like	bhlh
Gh_D03G0086	0	0	1.09682	0	transcription factor bhlh121-like	bhlh
Gh_D11G1773	-1.41737	0	0	0	transcription factor bhlh121-like	bhlh
Gh_A05G0559	0	0	0	-1.32362	transcription factor bhlh122-like isoform x1	bhlh
Gh_A01G0544	-1.24012	-1.60131	-2.67561	-2.70156	transcription factor bhlh123-like isoform x2	bhlh
Gh_A04G0201	-1.43698	-1.13097	-1.33292	-3.28105	transcription factor bhlh123-like isoform x2	bhlh
Gh_D01G0554	-1.20654	-1.45905	-1.82252	-1.54229	transcription factor bhlh123-like isoform x2	bhlh
Gh_D05G3503	-1.67159	-1.19717	-1.97498	-2.59102	transcription factor bhlh123-like isoform x2	bhlh
Gh_A10G1210	-1.02925	0	0	0	transcription factor bhlh128	bhlh
Gh_A08G0230	-1.05909	-1.88421	0	-1.16938	transcription factor bhlh130-like	bhlh
Gh_D08G0317	0	-1.35514	-1.13256	-1.19478	transcription factor bhlh130-like	bhlh
Gh_A05G0268	0	0	-1.14875	0	transcription factor bhlh130-like isoform x1	bhlh
Gh_D05G0369	1.08942	0	0	1.41949	transcription factor bhlh130-like isoform x1	bhlh
Gh_A11G0353	0	-1.3597	0	-1.62244	transcription factor bhlh137-like	bhlh
Gh_A12G1755	0	0	-1.35649	-2.22872	transcription factor bhlh137-like	bhlh
Gh_D11G0411	0	0	-1.59438	-2.80154	transcription factor bhlh137-like	bhlh
Gh_D12G1906	0	0	0	-1.30752	transcription factor bhlh137-like	bhlh
Gh_A05G1259	-1.84918	0	-1.13645	0	transcription factor bhlh144-like	bhlh
Gh_D05G1427	-1.65934	0	0	0	transcription factor bhlh144-like	bhlh
Gh_D05G2532	0	1.00565	0	0	transcription factor bhlh145-like	bhlh
Gh_A10G1547	0	0	-1.38743	-2.39937	transcription factor bhlh147-like	bhlh
Gh_D10G1794	0	0	-1.24301	-1.83257	transcription factor bhlh147-like	bhlh
Gh_A09G2125	0	0	0	-1.45883	transcription factor bhlh148-like	bhlh
Gh_D09G2330	0	0	0	-1.16792	transcription factor bhlh148-like	bhlh
Gh_A08G1817	-2.58702	0	1.16482	0	transcription factor bhlh149-like	bhlh
Gh_A13G0929	0	0	-1.21231	-2.54915	transcription factor bhlh149-like	bhlh
Gh_A13G1554	0	1.51043	0	-2.5925	transcription factor bhlh149-like	bhlh
Gh_D08G2178	-2.25113	0	0	0	transcription factor bhlh149-like	bhlh
Gh_D11G2821	-1.05208	0	-1.5429	-3.36548	transcription factor bhlh149-like	bhlh
Gh_D13G1180	0	0	-1.66361	-2.86337	transcription factor bhlh149-like	bhlh
Gh_D13G1892	-1.14004	0	-1.11073	-3.20817	transcription factor bhlh149-like	bhlh
Gh_A02G0958	0	1.11058	0	0	transcription factor bhlh157-like	bhlh
Gh_A08G0969	0	0	0	-1.20044	transcription factor bhlh157-like	bhlh
Gh_D03G0792	0	0	-1.12026	0	transcription factor bhlh157-like	bhlh
Gh_D08G1185	0	1.43964	0	-2.63023	transcription factor bhlh157-like	bhlh
Gh_A02G1414	0	2.42521	0	0	transcription factor bhlh18-like	bhlh
Gh_A02G1415	-2.28462	-2.84219	-3.26244	-4.24884	transcription factor bhlh18-like	bhlh
Gh_A12G0736	0	0	0	-1.53443	transcription factor bhlh18-like	bhlh
Gh_D03G0304	-2.06204	-2.08807	-2.61169	-5.03978	transcription factor bhlh18-like	bhlh
Gh_D03G0305	0	1.51779	0	0	transcription factor bhlh18-like	bhlh
Gh_D04G1698	0	0	0	1.4206	transcription factor bhlh18-like	bhlh
Gh_A05G1310	-1.40759	0	0	-1.50575	transcription factor bhlh30-like	bhlh
Gh_A05G1878	0	0	0	-2.4414	transcription factor bhlh30-like	bhlh
Gh_A10G0292	-2.08555	0	-1.1299	0	transcription factor bhlh30-like	bhlh
Gh_A12G1560	0	0	0	-2.29266	transcription factor bhlh30-like	bhlh
Gh_D05G1480	0	0	0	-1.19563	transcription factor bhlh30-like	bhlh
Gh_D05G2112	0	1.17869	0	-1.92834	transcription factor bhlh30-like	bhlh
Gh_D10G0295	-3.19609	0	0	0	transcription factor bhlh30-like	bhlh
Gh_D12G1688	0	0	0	-2.58886	transcription factor bhlh30-like	bhlh
Gh_D13G0711	0	0	0	-1.06427	transcription factor bhlh30-like	bhlh
Gh_D13G2183	-1.2902	0	0	0	transcription factor bhlh35	bhlh
Gh_A05G0019	-3.63863	-2.12386	0	-1.98371	transcription factor bhlh35-like isoform x2	bhlh
Gh_D05G0023	-4.07133	-1.71496	0	-1.19562	transcription factor bhlh35-like isoform x2	bhlh
Gh_A12G1276	0	1.83072	0	1.82217	transcription factor bhlh36-like	bhlh
Gh_D05G1534	0	0	0	-1.24522	transcription factor bhlh36-like	bhlh
Gh_D12G1398	0	3.08594	1.16739	2.96212	transcription factor bhlh36-like	bhlh
Gh_D11G0332	0	0	0	1.4562	transcription factor bhlh47	bhlh
Gh_A01G1663	0	0	0	-1.2514	transcription factor bhlh48-like isoform x1	bhlh
Gh_A05G2888	0	0	0	1.32007	transcription factor bhlh51-like	bhlh
Gh_A10G2158	0	0	1.22605	1.96126	transcription factor bhlh51-like	bhlh
Gh_D10G2406	0	1.5763	1.89837	3.06927	transcription factor bhlh51-like	bhlh
Gh_A11G1886	1.46023	0	0	0	transcription factor bhlh61-like	bhlh
Gh_D11G2082	0	1.07388	0	0	transcription factor bhlh61-like	bhlh
Gh_D07G2005	0	0	-1.23726	-2.69543	transcription factor bhlh62	bhlh
Gh_A11G1301	0	0	-1.19333	-1.97326	transcription factor bhlh62-like	bhlh
Gh_A10G1164	0	0	0	-1.693	transcription factor bhlh62-like isoform x1	bhlh
Gh_A06G0872	1.16933	0	0	2.12655	transcription factor bhlh66-like	bhlh
Gh_D06G1019	0	0	0	2.05308	transcription factor bhlh66-like	bhlh
Gh_A11G0922	2.4803	0	0	0	transcription factor bhlh67-like isoform x1	bhlh
Gh_D11G1063	2.26379	1.15201	0	0	transcription factor bhlh67-like isoform x1	bhlh
Gh_A10G0730	1.21115	0	0	1.20239	transcription factor bhlh68-like	bhlh
Gh_A06G0553	0	0	-1.01317	0	transcription factor bhlh68-like isoform x1	bhlh
Gh_D07G0072	0	0	0	1.79649	transcription factor bhlh68-like isoform x1	bhlh
Gh_D10G0646	0	0	1.05226	2.16514	transcription factor bhlh68-like isoform x1	bhlh
Gh_A12G1889	0	0	0	-1.35434	transcription factor bhlh71-like	bhlh
Gh_D12G2069	0	0	-1.15142	-2.2541	transcription factor bhlh71-like	bhlh
Gh_D12G1443	0	0	0	2.84472	transcription factor bhlh90-like isoform x1	bhlh
Gh_A06G1396	0	0	2.04276	0	transcription factor bhlh91-like	bhlh
Gh_D06G1739	0	0	1.88463	2.65644	transcription factor bhlh91-like	bhlh
Gh_D06G1740	0	0	0	2.3597	transcription factor bhlh91-like	bhlh
Gh_A02G1404	2.03577	0	0	0	transcription factor bhlh93 -like protein	bhlh
Gh_D03G0317	1.65467	1.06426	0	0	transcription factor bhlh93 -like protein	bhlh
Gh_A01G1034	3.26691	2.88423	0	0	transcription factor bhlh93-like	bhlh
Gh_A06G0241	1.0181	0	0	0	transcription factor bhlh93-like	bhlh
Gh_D01G1087	1.1937	0	0	0	transcription factor bhlh93-like	bhlh
Gh_A11G2386	0	0	-1.80524	-4.42876	transcription factor bhlh94-like	bhlh
Gh_A13G1525	0	0	2.56043	0	transcription factor bhlh94-like	bhlh
Gh_D11G2701	1.76798	0	0	0	transcription factor bhlh94-like	bhlh
Gh_D13G1856	-2.20773	0	0	-1.19574	transcription factor bhlh94-like	bhlh
Gh_A08G1880	1.12248	0	1.4103	2.45865	transcription factor bhlh94-like isoform x1	bhlh
Gh_D08G2242	1.86743	0	0	2.24761	transcription factor bhlh94-like isoform x1	bhlh
Gh_A05G1905	1.81168	0	0	-1.0518	transcription factor bhlh96	bhlh
Gh_D05G2140	3.15161	0	0	0	transcription factor bhlh96-like	bhlh
Gh_A11G0318	-1.23515	0	0	0	transcription factor bim1 isoform x1	bhlh
Gh_D12G1583	0	0	0	-1.92129	transcription factor bim2-like isoform x1	bhlh
Gh_A11G0796	1.34408	0	0	-2.21096	transcription factor egl1	bhlh
Gh_A11G0202	0	0	1.47093	1.94599	transcription factor egl1-like	bhlh
Gh_D11G0213	0	0	0	1.31081	transcription factor egl1-like	bhlh
Gh_D01G2160	0	0	2.66778	2.58242	transcription factor emb1444-like isoform x2	bhlh
Gh_D13G0330	0	0	-1.14481	-1.38473	transcription factor hbi1-like isoform x1	bhlh
Gh_A07G1786	-1.56842	0	0	0	transcription factor ibh1-like	bhlh
Gh_D01G0152	-2.47963	-3.19229	-1.03366	0	transcription factor ilr3-like	bhlh
Gh_A05G0640	0	0	0	1.06746	transcription factor lhw-like isoform x1	bhlh
Gh_A05G1778	1.26881	1.05697	0	0	transcription factor lhw-like isoform x1	bhlh
Gh_A09G0939	0	0	1.54801	2.80913	transcription factor lhw-like isoform x1	bhlh
Gh_D05G0789	1.09545	0	0	0	transcription factor lhw-like isoform x1	bhlh
Gh_D05G1972	1.15223	0	0	0	transcription factor lhw-like isoform x1	bhlh
Gh_D09G0966	0	0	1.67742	2.82589	transcription factor lhw-like isoform x1	bhlh
Gh_A12G1893	0	0	1.27532	1.4978	transcription factor myc2	bhlh
Gh_A08G0962	-2.1261	1.06449	3.01869	1.71487	transcription factor myc2-like	bhlh
Gh_A08G1412	-1.21029	-1.62472	-1.98437	-1.96478	transcription factor myc2-like	bhlh
Gh_A11G0909	0	0	1.28398	0	transcription factor myc2-like	bhlh
Gh_A12G2172	0	0	0	1.15805	transcription factor myc2-like	bhlh
Gh_D08G1175	-2.5455	0	2.84618	0	transcription factor myc2-like	bhlh
Gh_D08G1707	0	-1.82969	-2.14002	-2.05611	transcription factor myc2-like	bhlh
Gh_D09G1895	0	0	1.41918	0	transcription factor myc2-like	bhlh
Gh_D12G1160	-1.50989	0	0	0	transcription factor myc2-like	bhlh
Gh_D12G2074	0	0	0	1.15959	transcription factor myc2-like	bhlh
Gh_D12G2351	3.06823	0	0	3.48634	transcription factor myc2-like	bhlh
Gh_A04G0856	-1.84426	0	-3.40853	-5.2161	transcription factor pif1-like isoform x1	bhlh
Gh_A09G0075	-2.19038	0	0	0	transcription factor pif4-like	bhlh
Gh_D09G0072	-2.33703	0	0	0	transcription factor pif4-like	bhlh
Gh_A03G0607	0	1.30024	1.27845	2.2348	transcription factor pif7 isoform x1	bhlh
Gh_D03G0895	0	0	0	2.27009	transcription factor pif7 isoform x2	bhlh
Gh_A07G1202	-1.38968	0	-1.53171	-1.10678	transcription factor pil1-like	bhlh
Gh_D11G1107	0	0	0	1.90174	transcription factor pil1-like	bhlh
Gh_A03G0864	-1.02632	0	-1.25864	-5.56232	transcription factor pre6-like	bhlh
Gh_D02G1245	-1.83194	0	-2.67412	-4.72794	transcription factor pre6-like	bhlh
Gh_D05G1958	0	0	-1.43663	-1.99246	transcription factor spatula-like isoform x1	bhlh
Gh_D11G1945	1.43565	0	0	0	transcription factor spatula-like isoform x1	bhlh
Gh_A11G0710	-1.62351	0	0	0	transcription factor une10	bhlh
Gh_D11G0826	-1.33832	0	0	0	transcription factor une10	bhlh
Gh_A12G0862	-2.767	0	0	0	transcription factor une10-like	bhlh
Gh_D12G0943	-2.31991	0	0	0	transcription factor une10-like	bhlh
Gh_A11G1163	0	0	0	-1.17807	transcription factor une12-like	bhlh
Gh_D07G2121	0	0	-2.5666	-4.34543	transcription factor une12-like	bhlh
Gh_D11G1319	0	0	0	-1.59873	transcription factor une12-like	bhlh
Gh_A11G2243	0	0	0	1.70332	transcription factor une12-like isoform x2	bhlh
Gh_D11G2556	1.71287	0	0	1.80815	transcription factor une12-like isoform x2	bhlh
Gh_D09G1317	0	0	1.28414	1.27703	basic-leucine zipper transcription factor family isoform 1	bZip
Gh_D01G1639	0	0	0	-1.27377	basic-leucine zipper transcription factor family protein isoform 1	bZip
Gh_A02G1659	0	1.03718	-1.2189	-1.23196	bzip transcription factor	bZip
Gh_A04G1063	0	0	-2.28487	-1.66951	bzip transcription factor 53-like	bZip
Gh_A11G1675	0	2.02529	0	0	bzip transcription factor 53-like	bZip
Gh_A12G0574	0	0	0	-1.9098	bzip transcription factor 53-like	bZip
Gh_D04G1642	0	1.04329	0	0	bzip transcription factor 53-like	bZip
Gh_A05G1641	0	1.13	0	0	bzip transcription factor family protein	bZip
Gh_D05G2073	0	0	-1.46634	-1.77407	transcription factor hbp-1b -like	bZip
Gh_D08G2461	0	0	0	1.01008	transcription factor hy5	bZip
Gh_A10G1607	0	0	0	-1.41453	transcription factor rf2b-like	bZip
Gh_D05G2651	0	0	0	-1.2047	transcription factor rf2b-like	bZip
Gh_D10G1862	0	0	0	-1.51076	transcription factor rf2b-like	bZip
Gh_D11G2225	0	0	0	-1.99751	transcription factor tga1-like isoform x4	bZip
Gh_A13G0027	0	0	0	1.18605	transcription factor tga2-like isoform x1	bZip
Gh_D10G1937	0	0	0	1.4179	transcription factor tga2-like isoform x1	bZip
Gh_A01G1578	-2.34671	0	0	0	transcription factor tga3-like isoform x2	bZip
Gh_A02G0775	0	0	0	1.63026	transcription factor tga3-like isoform x2	bZip
Gh_A06G0329	0	1.11156	0	0	transcription factor tga3-like isoform x2	bZip
Gh_D01G1881	-2.02502	0	0	1.5072	transcription factor tga3-like isoform x2	bZip
Gh_D02G0824	0	0	0	1.01061	transcription factor tga3-like isoform x2	bZip
Gh_A10G0769	0	0	0	1.79515	transcription factor tga4-like	bZip
Gh_D10G0995	-1.56855	0	0	0	transcription factor tga4-like	bZip
Gh_A09G0058	-7.1871	-1.66662	0	-2.20833	transcription factor tga6-like	bZip
Gh_D09G0054	-4.19609	-1.4996	0	-3.61383	transcription factor tga6-like	bZip
Gh_A05G2316	-1.11036	0	0	0	transcription factor vip1	bZip
Gh_A03G1528	0	0	0	1.10378	calmodulin-binding transcription activator 2-like isoform x1	CAMTA
Gh_A10G1519	-1.4177	0	0	0	calmodulin-binding transcription activator 5-like isoform x1	CAMTA
Gh_D10G1770	-1.72962	0	0	0	calmodulin-binding transcription activator 5-like isoform x1	CAMTA
Gh_D01G1236	1.06506	0	0	0	transcription factor e2fa-like	E2F
Gh_A13G1929	0	1.05862	1.43622	1.64703	transcription factor e2fb-like isoform x6	E2F
Gh_A08G0857	1.98802	0	-1.15136	-1.2875	e2f transcription factor-like e2fe	E2F
Gh_D08G1034	2.06729	0	-1.13209	-1.92625	e2f transcription factor-like e2fe	E2F
Gh_D09G0232	2.48564	0	0	0	e2f transcription factor-like e2ff	E2F
Gh_A09G0237	1.36192	0	0	0	e2f transcription factor-like e2ff isoform x1	E2F
Gh_A03G0840	-2.67103	0	1.27139	0	ap2 erf and b3 domain-containing transcription factor rav1-like	ERF
Gh_A12G1554	-1.98254	0	0	0	ap2 erf and b3 domain-containing transcription factor rav1-like	ERF
Gh_D02G1153	-2.03326	0	1.60337	0	ap2 erf and b3 domain-containing transcription factor rav1-like	ERF
Gh_D13G0717	-2.83644	0	1.63386	0	ap2 erf and b3 domain-containing transcription factor rav1-like	ERF
Gh_A06G0222	0	0	0	-2.3491	ap2-like ethylene-responsive transcription factor ant	ERF
Gh_A11G1920	0	0	0	-1.2987	ap2-like ethylene-responsive transcription factor ant	ERF
Gh_D06G0216	0	0	0	-1.93128	ap2-like ethylene-responsive transcription factor ant	ERF
Gh_D11G2055	0	0	0	-1.83024	ap2-like ethylene-responsive transcription factor ant	ERF
Gh_D12G0743	0	0	0	-1.21926	ap2-like ethylene-responsive transcription factor ant	ERF
Gh_A05G0999	-1.16327	0	0	0	ap2-like ethylene-responsive transcription factor at1g16060	ERF
Gh_D05G1117	-1.2169	0	0	0	ap2-like ethylene-responsive transcription factor at1g16060	ERF
Gh_D08G2402	0	0	1.08824	2.2502	ap2-like ethylene-responsive transcription factor bbm	ERF
Gh_A10G0254	-4.30941	-1.27013	0	0	ethylene-responsive transcription factor 12	ERF
Gh_D10G0254	-4.0661	0	0	0	ethylene-responsive transcription factor 12	ERF
Gh_D02G0430	-3.67958	1.14058	4.22906	3.17379	ethylene-responsive transcription factor 1b	ERF
Gh_A08G1686	0	1.86829	5.39812	4.64578	ethylene-responsive transcription factor 1b-like	ERF
Gh_A10G1008	0	0	5.90745	4.29371	ethylene-responsive transcription factor 1b-like	ERF
Gh_A11G1199	0	0	1.64084	1.57227	ethylene-responsive transcription factor 1b-like	ERF
Gh_A11G2282	-9.79989	-1.2697	2.50811	1.35095	ethylene-responsive transcription factor 1b-like	ERF
Gh_A13G1480	0	1.9377	3.82577	3.8888	ethylene-responsive transcription factor 1b-like	ERF
Gh_D08G2044	-4.44432	1.35123	4.9729	3.41425	ethylene-responsive transcription factor 1b-like	ERF
Gh_D11G1357	-1.39702	1.00103	1.49372	0	ethylene-responsive transcription factor 1b-like	ERF
Gh_D13G1806	0	4.52716	5.56003	6.08325	ethylene-responsive transcription factor 1b-like	ERF
Gh_A07G0379	-1.43959	0	0	1.11218	ethylene-responsive transcription factor 2-like	ERF
Gh_A08G1502	-3.58123	0	0	-1.64824	ethylene-responsive transcription factor 2-like	ERF
Gh_A09G1760	-2.20782	0	0	0	ethylene-responsive transcription factor 2-like	ERF
Gh_A11G0366	-1.89267	0	1.16788	0	ethylene-responsive transcription factor 2-like	ERF
Gh_A11G0685	0	0	-2.01467	-3.11521	ethylene-responsive transcription factor 2-like	ERF
Gh_A12G1953	-2.38158	0	0	0	ethylene-responsive transcription factor 2-like	ERF
Gh_D07G0442	0	0	0	1.81428	ethylene-responsive transcription factor 2-like	ERF
Gh_D08G1800	0	0	1.59909	1.11893	ethylene-responsive transcription factor 2-like	ERF
Gh_D09G1869	-2.32336	0	0	0	ethylene-responsive transcription factor 2-like	ERF
Gh_D11G0426	-1.7378	0	1.18711	0	ethylene-responsive transcription factor 2-like	ERF
Gh_D12G0960	-2.0475	-2.15685	-3.12196	-5.69509	ethylene-responsive transcription factor 2-like	ERF
Gh_D12G2133	-2.85383	0	0	-1.33708	ethylene-responsive transcription factor 2-like	ERF
Gh_A01G0650	-1.30495	0	-1.02191	-1.01854	ethylene-responsive transcription factor 3-like	ERF
Gh_A11G2519	-1.30721	0	0	0	ethylene-responsive transcription factor 3-like	ERF
Gh_D11G2863	-1.58242	0	0	0	ethylene-responsive transcription factor 3-like	ERF
Gh_A06G1144	-2.46953	-2.19577	-2.29108	-2.67196	ethylene-responsive transcription factor 4-like	ERF
Gh_D01G0450	-2.81804	-2.7981	-3.08466	-3.1098	ethylene-responsive transcription factor 4-like	ERF
Gh_D06G1403	-2.85993	-2.04293	-1.56777	-2.00943	ethylene-responsive transcription factor 4-like	ERF
Gh_D06G2166	-1.67959	0	1.01001	0	ethylene-responsive transcription factor 4-like	ERF
Gh_D10G0255	-3.34372	-1.87841	-1.72949	-1.85621	ethylene-responsive transcription factor 4-like	ERF
Gh_A03G0066	-1.9905	-1.96586	-2.86215	-2.54753	ethylene-responsive transcription factor 5-like	ERF
Gh_A08G1503	-2.79118	-3.65311	-2.06562	-1.60663	ethylene-responsive transcription factor 5-like	ERF
Gh_A12G1954	-2.3771	0	0	0	ethylene-responsive transcription factor 5-like	ERF
Gh_D03G1591	-2.11943	-2.20022	-2.85742	-2.32154	ethylene-responsive transcription factor 5-like	ERF
Gh_D12G2134	-2.13008	0	0	0	ethylene-responsive transcription factor 5-like	ERF
Gh_D12G2135	-1.38758	-1.10246	0	0	ethylene-responsive transcription factor 5-like	ERF
Gh_A03G1376	-2.13774	-1.45145	-2.54254	-2.76358	ethylene-responsive transcription factor 9	ERF
Gh_D02G1817	-2.00534	-1.4084	-2.20247	-2.29697	ethylene-responsive transcription factor 9	ERF
Gh_A09G1709	-1.86173	-3.87811	-2.27072	-1.69358	ethylene-responsive transcription factor crf1-like	ERF
Gh_A12G2112	-1.95725	0	2.30355	1.53625	ethylene-responsive transcription factor crf1-like	ERF
Gh_D08G1240	-1.70485	0	-2.30738	-3.46192	ethylene-responsive transcription factor crf1-like	ERF
Gh_D09G1812	-1.4903	-2.61772	0	-1.03793	ethylene-responsive transcription factor crf1-like	ERF
Gh_D12G2292	-1.05374	0	2.22968	1.69969	ethylene-responsive transcription factor crf1-like	ERF
Gh_D09G1737	-2.44069	-2.22768	-2.58843	-3.43261	ethylene-responsive transcription factor crf4-like	ERF
Gh_A07G1283	-1.61924	0	-1.56464	-2.13624	ethylene-responsive transcription factor crf5-like	ERF
Gh_D12G1113	0	1.55044	0	0	ethylene-responsive transcription factor crf5-like	ERF
Gh_A07G0251	0	0	0	-3.36607	ethylene-responsive transcription factor erf003-like	ERF
Gh_D05G0583	0	0	-2.0326	-2.4929	ethylene-responsive transcription factor erf003-like	ERF
Gh_D06G1971	0	0	0	-2.36989	ethylene-responsive transcription factor erf003-like	ERF
Gh_A06G0359	-1.77863	-4.10357	-2.44998	-6.0769	ethylene-responsive transcription factor erf014-like	ERF
Gh_D01G1870	-2.74261	0	-1.13231	-4.84949	ethylene-responsive transcription factor erf014-like	ERF
Gh_D05G2222	-2.19305	-1.33954	-3.57354	-5.60761	ethylene-responsive transcription factor erf014-like	ERF
Gh_D06G0389	-2.78058	-2.07964	-1.60248	-5.28522	ethylene-responsive transcription factor erf014-like	ERF
Gh_A07G0158	-4.43554	-4.46253	-8.57042	-10.0702	ethylene-responsive transcription factor erf017	ERF
Gh_A06G0709	-3.20226	-2.5282	-4.72858	-3.75317	ethylene-responsive transcription factor erf017-like	ERF
Gh_A06G0727	-2.78956	-1.77404	-5.96357	-5.26525	ethylene-responsive transcription factor erf017-like	ERF
Gh_D06G0817	-2.44339	-2.18776	-4.64283	-2.93942	ethylene-responsive transcription factor erf017-like	ERF
Gh_D06G0853	-4.25372	-2.3658	-8.38769	-8.29192	ethylene-responsive transcription factor erf017-like	ERF
Gh_D07G0130	-3.25838	-3.04038	-4.8426	-3.9825	ethylene-responsive transcription factor erf017-like	ERF
Gh_D07G0155	-4.07493	-3.87843	-11.4274	-9.38085	ethylene-responsive transcription factor erf017-like	ERF
Gh_D08G2565	-2.37041	-2.40745	-3.05095	-1.78451	ethylene-responsive transcription factor erf017-like	ERF
Gh_D05G2400	0	1.45865	0	0	ethylene-responsive transcription factor erf020-like	ERF
Gh_A05G2151	-2.60645	-2.01829	-3.47938	-6.15838	ethylene-responsive transcription factor erf022-like	ERF
Gh_D05G2406	-1.82477	-2.41379	-4.18313	-3.42148	ethylene-responsive transcription factor erf022-like	ERF
Gh_A12G1015	0	0	-1.38673	-3.461	ethylene-responsive transcription factor erf023-like	ERF
Gh_D12G1133	0	0	-1.82877	-2.92473	ethylene-responsive transcription factor erf023-like	ERF
Gh_A09G1607	-4.14651	-3.30427	-4.03211	-3.4514	ethylene-responsive transcription factor erf027-like	ERF
Gh_A11G0082	-3.38528	-3.57719	-6.23825	-6.0751	ethylene-responsive transcription factor erf027-like	ERF
Gh_D03G1485	-1.32518	-1.7125	-8.52258	-8.42672	ethylene-responsive transcription factor erf027-like	ERF
Gh_D09G1705	-3.50115	-1.94273	-1.6845	-4.20501	ethylene-responsive transcription factor erf027-like	ERF
Gh_D11G0086	-2.52184	-3.29032	-6.17522	-4.92573	ethylene-responsive transcription factor erf027-like	ERF
Gh_D12G2236	-2.38275	-2.36695	-4.27397	-3.13201	ethylene-responsive transcription factor erf027-like	ERF
Gh_A08G1242	0	1.47327	1.82854	0	ethylene-responsive transcription factor erf034-like	ERF
Gh_D08G1530	0	1.75752	3.47421	1.28146	ethylene-responsive transcription factor erf034-like	ERF
Gh_A12G0870	0	0	-2.39478	-3.38512	ethylene-responsive transcription factor erf038-like	ERF
Gh_D11G0813	1.01887	0	0	0	ethylene-responsive transcription factor erf038-like	ERF
Gh_D12G0951	-1.05089	0	-2.26747	-3.1683	ethylene-responsive transcription factor erf038-like	ERF
Gh_A08G1516	1.65799	0	0	0	ethylene-responsive transcription factor erf039-like	ERF
Gh_A10G0760	-1.5753	-1.86006	-3.09462	-2.92917	ethylene-responsive transcription factor erf039-like	ERF
Gh_D08G1814	1.59752	1.17018	0	0	ethylene-responsive transcription factor erf039-like	ERF
Gh_D10G1003	-1.50758	-2.0459	-2.71883	-2.81329	ethylene-responsive transcription factor erf039-like	ERF
Gh_A01G0119	-2.17416	-1.94118	-1.41754	0	ethylene-responsive transcription factor erf054-like	ERF
Gh_A12G1267	-1.93924	-2.25091	0	1.20257	ethylene-responsive transcription factor erf054-like	ERF
Gh_D01G0167	-1.1471	-1.42277	0	0	ethylene-responsive transcription factor erf054-like	ERF
Gh_D02G1846	0	0	-2.45296	-4.2201	ethylene-responsive transcription factor erf054-like	ERF
Gh_D04G1416	1.96995	0	0	0	ethylene-responsive transcription factor erf054-like	ERF
Gh_A11G1833	0	0	-1.19148	0	ethylene-responsive transcription factor erf060-like	ERF
Gh_D11G2202	-1.20482	-1.3063	-3.30921	-1.5363	ethylene-responsive transcription factor erf060-like	ERF
Gh_A11G0225	0	0	0	5.36626	ethylene-responsive transcription factor erf061-like	ERF
Gh_A12G2129	2.44849	0	0	0	ethylene-responsive transcription factor erf061-like	ERF
Gh_D11G0239	0	0	0	4.32531	ethylene-responsive transcription factor erf061-like	ERF
Gh_D12G2308	1.26227	0	0	0	ethylene-responsive transcription factor erf061-like	ERF
Gh_A09G1832	-6.57781	0	1.21471	2.38762	ethylene-responsive transcription factor erf062-like	ERF
Gh_D09G1953	0	0	3.31769	4.03223	ethylene-responsive transcription factor erf062-like	ERF
Gh_D02G0429	0	0	2.56043	1.58883	ethylene-responsive transcription factor erf096-like	ERF
Gh_D11G1355	0	0	2.46981	0	ethylene-responsive transcription factor erf098-like	ERF
Gh_A07G0378	-2.44025	-1.67292	-1.9578	-1.259	ethylene-responsive transcription factor erf105-like	ERF
Gh_D07G0441	-3.30061	-2.16941	-1.56963	-1.8336	ethylene-responsive transcription factor erf105-like	ERF
Gh_D12G1951	0	1.05456	0	0	ethylene-responsive transcription factor erf105-like	ERF
Gh_A11G0367	-2.31997	0	1.66596	1.18298	ethylene-responsive transcription factor erf107-like	ERF
Gh_D07G0440	-2.75712	0	0	-1.59519	ethylene-responsive transcription factor erf107-like	ERF
Gh_D11G0427	-1.40587	1.43787	2.58596	1.81473	ethylene-responsive transcription factor erf107-like	ERF
Gh_A02G1512	-6.05392	-4.56675	-5.71121	-4.87342	ethylene-responsive transcription factor erf109-like	ERF
Gh_A12G0216	-4.24441	-5.23378	-9.6917	-7.80357	ethylene-responsive transcription factor erf109-like	ERF
Gh_D02G2086	-7.23792	-8.24455	-12.1463	-12.051	ethylene-responsive transcription factor erf109-like	ERF
Gh_A04G0869	-3.4497	0	3.0278	3.35043	ethylene-responsive transcription factor erf113	ERF
Gh_D04G1369	-4.04549	0	1.60387	0	ethylene-responsive transcription factor erf113	ERF
Gh_A03G1349	-3.54738	-1.68498	3.39034	6.16672	ethylene-responsive transcription factor erf113-like	ERF
Gh_D02G1788	-2.56698	-2.7653	1.50487	3.97453	ethylene-responsive transcription factor erf113-like	ERF
Gh_D12G0658	-3.72723	-3.48119	-3.58947	-3.14433	ethylene-responsive transcription factor erf114-like	ERF
Gh_A13G0468	-1.08143	-1.85515	-2.0412	-1.81141	ethylene-responsive transcription factor erf119-like	ERF
Gh_A02G1493	0	1.29442	0	0	ethylene-responsive transcription factor rap2-10-like	ERF
Gh_D12G0676	0	0	0	1.20339	ethylene-responsive transcription factor rap2-10-like	ERF
Gh_A05G1175	-1.61348	0	0	0	ethylene-responsive transcription factor rap2-12-like	ERF
Gh_A10G0471	-1.46144	0	0	0	ethylene-responsive transcription factor rap2-12-like	ERF
Gh_D05G1351	-1.17918	0	0	0	ethylene-responsive transcription factor rap2-12-like	ERF
Gh_D10G0495	-1.12248	0	0	0	ethylene-responsive transcription factor rap2-12-like	ERF
Gh_A05G1769	0	0	1.8435	4.26454	ethylene-responsive transcription factor rap2-1-like	ERF
Gh_A06G0174	-1.1078	0	1.51969	2.53263	ethylene-responsive transcription factor rap2-1-like	ERF
Gh_D05G1963	0	0	2.39982	4.13496	ethylene-responsive transcription factor rap2-1-like	ERF
Gh_D06G0168	-2.40619	0	1.26178	2.67458	ethylene-responsive transcription factor rap2-1-like	ERF
Gh_A10G1483	-2.19931	0	0	-1.04698	ethylene-responsive transcription factor rap2-3	ERF
Gh_D10G1726	-1.36214	0	0	0	ethylene-responsive transcription factor rap2-3	ERF
Gh_A09G2077	-2.53483	-1.91112	1.76088	1.10089	ethylene-responsive transcription factor rap2-3-like	ERF
Gh_D09G2285	-1.50616	-1.19543	1.46543	0	ethylene-responsive transcription factor rap2-3-like	ERF
Gh_A02G0783	-1.18238	-1.21614	-1.67399	-1.07762	ethylene-responsive transcription factor rap2-4-like	ERF
Gh_A05G1961	0	0	-1.28094	0	ethylene-responsive transcription factor rap2-4-like	ERF
Gh_A06G0307	-1.19949	0	0	0	ethylene-responsive transcription factor rap2-4-like	ERF
Gh_D02G0832	-1.10723	-1.06104	0	-1.04119	ethylene-responsive transcription factor rap2-4-like	ERF
Gh_D03G0342	-1.20614	-1.24817	0	0	ethylene-responsive transcription factor rap2-4-like	ERF
Gh_A03G0292	1.4828	1.01925	0	1.52655	ethylene-responsive transcription factor rap2-7-like isoform x1	ERF
Gh_D03G1282	1.10585	1.05875	0	1.64826	ethylene-responsive transcription factor rap2-7-like isoform x1	ERF
Gh_A07G0221	-3.493	0	-1.81139	-2.84528	ethylene-responsive transcription factor shine 2-like	ERF
Gh_D07G0277	-1.80951	0	0	-1.05538	ethylene-responsive transcription factor shine 2-like	ERF
Gh_D07G0278	-1.8095	0	0	-1.05538	ethylene-responsive transcription factor shine 2-like	ERF
Gh_A05G1082	2.29324	0	0	0	ethylene-responsive transcription factor tiny-like	ERF
Gh_A07G0069	0	0	0	-1.02884	ethylene-responsive transcription factor tiny-like	ERF
Gh_A09G0780	2.8067	0	0	0	ethylene-responsive transcription factor tiny-like	ERF
Gh_D03G0578	2.2166	0	0	0	ethylene-responsive transcription factor tiny-like	ERF
Gh_D05G1260	2.56829	1.10102	0	0	ethylene-responsive transcription factor tiny-like	ERF
Gh_D06G0642	-2.23301	-2.16802	-3.71789	-3.51497	ethylene-responsive transcription factor tiny-like	ERF
Gh_D07G0084	1.75901	0	1.98129	0	ethylene-responsive transcription factor tiny-like	ERF
Gh_D09G0781	0	0	-2.28349	-2.60023	ethylene-responsive transcription factor tiny-like	ERF
Gh_A05G0089	1.9259	0	0	0	ethylene-responsive transcription factor win1-like	ERF
Gh_A10G1731	1.18935	0	0	0	ethylene-responsive transcription factor wri1-like	ERF
Gh_A07G1477	-1.0428	0	0	1.15829	ethylene-responsive transcription factor-like protein at4g13040	ERF
Gh_A07G1810	0	0	0	1.28764	ethylene-responsive transcription factor-like protein at4g13040	ERF
Gh_D07G1580	0	0	1.01755	1.40491	ethylene-responsive transcription factor-like protein at4g13040	ERF
Gh_D07G2013	0	0	0	1.07296	ethylene-responsive transcription factor-like protein at4g13040	ERF
Gh_D11G1436	0	0	-2.23006	-2.71729	ethylene-responsive transcription factor-like protein at4g13040	ERF
Gh_A05G0897	0	0	-1.04612	-1.54445	gata transcription factor 11-like	GATA
Gh_A08G1770	0	0	0	-1.80016	gata transcription factor 11-like	GATA
Gh_A03G0273	0	0	0	-1.48729	gata transcription factor 11-like isoform x1	GATA
Gh_D03G1294	0	0	0	-1.90785	gata transcription factor 11-like isoform x1	GATA
Gh_A06G0834	1.751	1.60792	0	0	gata transcription factor 12-like	GATA
Gh_A08G2231	0	0	0	-1.15342	gata transcription factor 12-like	GATA
Gh_D05G0481	0	-1.73774	-1.19513	-1.88917	gata transcription factor 12-like	GATA
Gh_D06G0967	2.30432	1.74342	-1.19667	-3.29707	gata transcription factor 12-like	GATA
Gh_A01G0219	1.73901	0	0	0	gata transcription factor 15-like	GATA
Gh_A02G0514	0	0	0	-1.40491	gata transcription factor 15-like	GATA
Gh_A13G0917	0	-1.79931	0	0	gata transcription factor 15-like	GATA
Gh_A13G1545	0	0	1.91777	0	gata transcription factor 15-like	GATA
Gh_A09G0518	0	0	0	1.06737	gata transcription factor 1-like	GATA
Gh_D06G0725	0	1.66934	0	0	gata transcription factor 21-like	GATA
Gh_D06G0919	0	0	0	1.36564	gata transcription factor 22	GATA
Gh_A06G0251	0	0	0	1.39308	gata transcription factor 24-like isoform x1	GATA
Gh_D06G0253	0	0	0	1.003	gata transcription factor 24-like isoform x1	GATA
Gh_A08G1484	0	0	0	1.6431	gata transcription factor 26-like	GATA
Gh_D12G2125	0	0	0	1.10532	gata transcription factor 26-like	GATA
Gh_A08G1235	0	0	0	-1.96084	gata transcription factor 4	GATA
Gh_D08G1521	0	0	-1.00689	-1.91943	gata transcription factor 4	GATA
Gh_A06G1659	0	0	-2.65194	-3.74523	gata transcription factor 4-like	GATA
Gh_A10G0590	1.33545	0	0	-1.40961	gata transcription factor 4-like	GATA
Gh_D06G2033	0	0	-1.22026	-3.29296	gata transcription factor 4-like	GATA
Gh_D10G0637	0	0	0	-1.61031	gata transcription factor 4-like	GATA
Gh_A03G1753	0	0	1.15036	2.06379	gata transcription factor 5-like	GATA
Gh_A11G1650	1.12295	0	0	1.56624	gata transcription factor 5-like	GATA
Gh_A13G0280	-2.28529	-1.65642	0	0	gata transcription factor 5-like	GATA
Gh_D02G2186	0	0	1.20813	2.01461	gata transcription factor 5-like	GATA
Gh_D11G1807	0	0	0	1.18017	gata transcription factor 5-like	GATA
Gh_D11G2651	0	0	0	-1.01413	gata transcription factor 5-like	GATA
Gh_D13G0299	-2.5806	-1.94912	0	0	gata transcription factor 5-like	GATA
Gh_A05G2553	-2.42667	0	-1.41804	-3.07837	gata transcription factor 8-like	GATA
Gh_D05G2829	-2.47071	0	-1.61254	-3.42967	gata transcription factor 8-like	GATA
Gh_A01G1826	1.15479	0	0	-3.31226	gata zinc finger domain-containing protein 10	GATA
Gh_D01G2064	1.23429	0	0	-1.75058	gata zinc finger domain-containing protein 10	GATA
Gh_D12G2283	0	0	0	1.28072	homeobox protein bel1 homolog	Homeobox
Gh_D08G1910	0	0	-1.12234	0	homeobox protein hd1-like	Homeobox
Gh_A08G1820	1.08896	0	0	-1.30928	homeobox protein knotted-1-like 1	Homeobox
Gh_D12G2573	1.12154	0	0	0	homeobox protein knotted-1-like 1	Homeobox
Gh_A06G0906	0	0	0	1.81202	homeobox protein knotted-1-like 3	Homeobox
Gh_D06G1066	0	0	0	1.43573	homeobox protein knotted-1-like 3	Homeobox
Gh_A03G1199	0	-1.80671	-1.94713	0	homeobox protein knotted-1-like 6	Homeobox
Gh_A05G2722	0	0	0	-1.12859	homeobox protein knotted-1-like 6	Homeobox
Gh_A12G2495	0	0	-1.25973	-1.7725	homeobox protein knotted-1-like 6	Homeobox
Gh_D02G1633	0	-1.63185	-2.00495	-1.22127	homeobox protein knotted-1-like 6	Homeobox
Gh_D05G3025	0	0	0	-1.19457	homeobox protein knotted-1-like 6	Homeobox
Gh_D12G1406	0	1.17207	0	0	homeobox-ddt domain protein rlt2-like isoform x1	Homeobox
Gh_A11G1351	1.31936	0	0	0	homeobox-ddt domain protein rlt3-like isoform x1	Homeobox
Gh_A08G0907	0	0	2.55841	3.9795	homeobox-leucine zipper protein athb-12-like	Homeobox
Gh_A08G0909	-4.13747	0	2.43769	2.43675	homeobox-leucine zipper protein athb-12-like	Homeobox
Gh_A11G0906	-3.94122	-1.39928	1.02453	2.10009	homeobox-leucine zipper protein athb-12-like	Homeobox
Gh_A12G1033	-3.23676	-2.15243	2.65027	4.06107	homeobox-leucine zipper protein athb-12-like	Homeobox
Gh_D08G1109	0	0	0	5.20004	homeobox-leucine zipper protein athb-12-like	Homeobox
Gh_D08G1112	0	0	4.67266	5.80318	homeobox-leucine zipper protein athb-12-like	Homeobox
Gh_D11G1052	-4.15495	0	1.28781	2.04342	homeobox-leucine zipper protein athb-12-like	Homeobox
Gh_D12G1152	0	0	1.79378	3.95314	homeobox-leucine zipper protein athb-12-like	Homeobox
Gh_A13G0639	0	0	0	-1.141	homeobox-leucine zipper protein athb-13	Homeobox
Gh_D13G0756	0	0	0	-1.39048	homeobox-leucine zipper protein athb-13	Homeobox
Gh_A05G2636	0	0	0	-1.703	homeobox-leucine zipper protein athb-13-like	Homeobox
Gh_D05G2926	-1.08497	0	0	-2.10663	homeobox-leucine zipper protein athb-13-like	Homeobox
Gh_D10G0038	0	0	0	-1.59974	homeobox-leucine zipper protein athb-14-like isoform x1	Homeobox
Gh_A01G0439	-2.30633	0	0	-1.67248	homeobox-leucine zipper protein athb-52-like	Homeobox
Gh_D01G0446	-2.82852	0	0	-2.43888	homeobox-leucine zipper protein athb-52-like	Homeobox
Gh_D01G0447	-2.82852	0	0	-2.43888	homeobox-leucine zipper protein athb-52-like	Homeobox
Gh_A05G1913	1.17933	0	0	1.31201	homeobox-leucine zipper protein athb-6-like	Homeobox
Gh_A06G0266	-1.57394	0	0	0	homeobox-leucine zipper protein athb-6-like	Homeobox
Gh_A11G1855	0	0	-1.40568	0	homeobox-leucine zipper protein athb-6-like	Homeobox
Gh_A12G0771	0	0	0	1.53651	homeobox-leucine zipper protein athb-6-like	Homeobox
Gh_D05G2148	1.41429	0	0	1.99736	homeobox-leucine zipper protein athb-6-like	Homeobox
Gh_D11G2140	1.55565	0	0	0	homeobox-leucine zipper protein athb-6-like	Homeobox
Gh_D12G0780	1.29602	0	0	1.26095	homeobox-leucine zipper protein athb-6-like	Homeobox
Gh_D06G0289	-1.61075	0	0	0	homeobox-leucine zipper protein athb-6-like isoform x1	Homeobox
Gh_A05G0364	1.25427	0	0	0	homeobox-leucine zipper protein athb-8-like	Homeobox
Gh_A06G0833	1.49361	0	-1.06941	-2.06679	homeobox-leucine zipper protein athb-8-like	Homeobox
Gh_A07G0163	0	0	0	-1.16136	homeobox-leucine zipper protein athb-8-like	Homeobox
Gh_D05G0479	1.34249	0	0	0	homeobox-leucine zipper protein athb-8-like	Homeobox
Gh_D06G0966	1.38869	1.15733	0	0	homeobox-leucine zipper protein athb-8-like	Homeobox
Gh_D07G0220	0	0	0	-2.13152	homeobox-leucine zipper protein athb-8-like	Homeobox
Gh_D05G1246	0	0	0	1.8729	homeobox-leucine zipper protein glabra 2	Homeobox
Gh_A01G1130	0	1.41187	-1.66686	-1.62879	homeobox-leucine zipper protein hat14-like	Homeobox
Gh_A09G1204	0	0	-1.29661	0	homeobox-leucine zipper protein hat14-like	Homeobox
Gh_D01G1219	0	0	0	-1.17776	homeobox-leucine zipper protein hat14-like	Homeobox
Gh_D09G1210	0	0	0	1.34504	homeobox-leucine zipper protein hat14-like	Homeobox
Gh_A02G0823	0	0	0	-1.19392	homeobox-leucine zipper protein hat22-like	Homeobox
Gh_A02G1428	0	0	1.17282	1.8863	homeobox-leucine zipper protein hat22-like	Homeobox
Gh_A05G1856	-1.55663	0	0	0	homeobox-leucine zipper protein hat22-like	Homeobox
Gh_D02G0871	0	1.0291	0	0	homeobox-leucine zipper protein hat22-like	Homeobox
Gh_D03G0292	-1.55583	0	0	1.59508	homeobox-leucine zipper protein hat22-like	Homeobox
Gh_D11G0526	0	0	0	-1.00751	homeobox-leucine zipper protein hat22-like	Homeobox
Gh_D11G0807	0	0	1.68992	2.247	homeobox-leucine zipper protein hat3-like	Homeobox
Gh_D11G0809	-2.24979	-1.58243	-5.9192	-9.3701	homeobox-leucine zipper protein hat3-like	Homeobox
Gh_A08G1509	0	1.05333	0	-2.94413	homeobox-leucine zipper protein hat4-like	Homeobox
Gh_D08G1807	0	1.32831	-1.54986	-3.62613	homeobox-leucine zipper protein hat4-like	Homeobox
Gh_D11G0266	-3.11679	-1.5664	-2.8644	-3.05121	homeobox-leucine zipper protein hat4-like	Homeobox
Gh_A03G0571	0	1.32588	1.16388	1.12069	homeobox-leucine zipper protein hat5-like	Homeobox
Gh_D03G0850	-1.17544	1.54836	1.11281	1.24934	homeobox-leucine zipper protein hat5-like	Homeobox
Gh_D12G1725	1.03579	0	0	0	homeobox-leucine zipper protein hat5-like isoform x1	Homeobox
Gh_A03G1284	-1.5741	0	0	0	homeobox-leucine zipper protein hat5-like isoform x2	Homeobox
Gh_A09G0195	-1.41786	0	0	0	homeobox-leucine zipper protein hat7-like	Homeobox
Gh_D04G0457	0	0	0	-1.95267	homeobox-leucine zipper protein hat7-like	Homeobox
Gh_D09G0185	-1.8513	1.14801	0	0	homeobox-leucine zipper protein hat7-like	Homeobox
Gh_A03G0957	0	-1.0083	0	0	homeobox-leucine zipper protein hdg2-like isoform x1	Homeobox
Gh_A12G1446	0	0	0	1.81052	homeobox-leucine zipper protein hdg2-like isoform x1	Homeobox
Gh_D02G1338	0	-1.43608	-1.02855	0	homeobox-leucine zipper protein hdg2-like isoform x1	Homeobox
Gh_D12G1563	0	-1.36354	0	0	homeobox-leucine zipper protein hdg2-like isoform x1	Homeobox
Gh_D03G1654	0	-1.24262	-2.22899	-2.06974	homeobox-leucine zipper protein hdg5-like	Homeobox
Gh_D03G1655	0	-1.79842	-2.39764	-1.80776	homeobox-leucine zipper protein hdg5-like	Homeobox
Gh_A06G1283	0	-2.36916	0	-1.08792	homeobox-leucine zipper protein meristem l1-like	Homeobox
Gh_D06G1607	0	-1.21346	0	0	homeobox-leucine zipper protein meristem l1-like	Homeobox
Gh_A05G0892	0	0	0	-1.64223	homeobox-leucine zipper protein revoluta-like	Homeobox
Gh_A08G1765	0	0	0	-1.15681	homeobox-leucine zipper protein revoluta-like	Homeobox
Gh_D08G2109	0	0	0	-1.7911	homeobox-leucine zipper protein revoluta-like	Homeobox
Gh_D13G2409	0	0	0	-1.90039	homeobox-leucine zipper protein revoluta-like	Homeobox
Gh_A06G0203	0	-1.43037	0	-2.99339	transcription factor lim1	Homeobox
Gh_A08G0247	-2.03242	-1.90107	-1.75258	-1.04109	wuschel-related homeobox 13-like	Homeobox
Gh_A01G0998	0	0	-1.91033	-2.31111	wuschel-related homeobox 4-like	Homeobox
Gh_A05G1768	0	0	0	-1.72055	wuschel-related homeobox 4-like	Homeobox
Gh_D01G1055	0	0	-1.55781	-2.91635	wuschel-related homeobox 4-like	Homeobox
Gh_D02G0901	1.11642	0	0	0	wuschel-related homeobox 4-like	Homeobox
Gh_D05G1962	0	0	0	-2.107	wuschel-related homeobox 4-like	Homeobox
Gh_D11G3261	2.76098	0	0	0	wuschel-related homeobox 8	Homeobox
Gh_A10G0313	-1.16262	0	0	0	heat stress transcription factor a-4a-like	HSF
Gh_D10G0319	-1.49544	0	0	0	heat stress transcription factor a-4a-like	HSF
Gh_A05G3255	0	0	1.48696	2.06139	heat stress transcription factor a-4b-like	HSF
Gh_D04G0354	-1.01877	-1.11968	0	1.88267	heat stress transcription factor a-4b-like	HSF
Gh_A09G1845	0	0	1.23962	1.74267	heat stress transcription factor a-5-like	HSF
Gh_D02G0246	0	0	1.6491	1.75123	heat stress transcription factor a-5-like	HSF
Gh_D09G1965	0	0	1.08463	1.7899	heat stress transcription factor a-5-like	HSF
Gh_D05G0307	0	0	0	3.22833	heat stress transcription factor a-7a-like	HSF
Gh_A12G1428	0	-1.28879	0	0	heat stress transcription factor a-8-like	HSF
Gh_D12G1548	-1.00283	0	0	0	heat stress transcription factor a-8-like	HSF
Gh_D11G0093	-1.69266	-2.33532	0	0	heat stress transcription factor b-2a	HSF
Gh_A08G1619	-1.23699	0	0	0	heat stress transcription factor b-2b-like	HSF
Gh_D03G1464	-1.31872	0	0	0	heat stress transcription factor b-2b-like	HSF
Gh_D08G1932	-1.45057	0	0	0	heat stress transcription factor b-2b-like	HSF
Gh_A02G1062	1.89323	0	0	0	heat stress transcription factor b-3	HSF
Gh_A05G1757	0	0	1.22355	0	heat stress transcription factor b-4-like	HSF
Gh_A06G0163	1.39386	0	0	0	heat stress transcription factor b-4-like	HSF
Gh_D05G1952	1.38146	1.2396	1.16999	0	heat stress transcription factor b-4-like	HSF
Gh_D06G0154	1.19354	0	0	0	heat stress transcription factor b-4-like	HSF
Gh_A06G0536	5.38678	0	0	0	heat stress transcription factor c-1	HSF
Gh_D05G0228	4.66148	0	0	0	heat stress transcription factor c-1	HSF
Gh_D06G0592	4.70893	0	0	0	heat stress transcription factor c-1	HSF
Gh_A05G0164	2.62388	0	0	0	heat stress transcription factor c-1-like	HSF
Gh_A07G2140	-1.66171	-1.44864	0	0	transcription factor ice1-like isoform x1	ICE
Gh_D05G1992	0	0	5.98287	6.86846	agamous-like mads-box protein agl104 isoform x1	MADS-box
Gh_A05G1797	0	0	2.98961	4.32361	agamous-like mads-box protein agl104 isoform x2	MADS-box
Gh_A13G0981	0	-1.11856	-1.62612	-1.07724	agamous-like mads-box protein agl12 isoform x1	MADS-box
Gh_D12G2226	-1.33931	0	0	-1.96994	agamous-like mads-box protein agl19	MADS-box
Gh_A06G1194	0	1.04524	0	0	agamous-like mads-box protein agl29	MADS-box
Gh_A12G1618	0	0	0	2.4232	agamous-like mads-box protein agl65 isoform x1	MADS-box
Gh_D12G1758	0	0	0	2.48039	agamous-like mads-box protein agl65 isoform x1	MADS-box
Gh_D13G1915	-3.73838	-1.08208	-1.74014	-1.69482	agamous-like mads-box protein agl80	MADS-box
Gh_A11G0755	0	0	0	1.40539	mads-box protein soc1-like isoform x1	MADS-box
Gh_A12G0936	0	0	1.01499	0	mads-box protein soc1-like isoform x1	MADS-box
Gh_D11G0883	0	1.26744	0	1.22986	mads-box protein soc1-like isoform x1	MADS-box
Gh_D12G0156	0	1.13947	1.11379	1.1849	mads-box protein svp-like isoform x3	MADS-box
Gh_A13G2022	0	0	1.18643	1.02419	cyclin-d-binding myb-like transcription factor 1	MYB
Gh_D13G2423	0	0	1.27992	1.40523	cyclin-d-binding myb-like transcription factor 1	MYB
Gh_D11G1756	0	1.25937	1.14411	0	l10-interacting myb domain-containing	MYB
Gh_A13G1060	0	-1.37997	-1.02293	0	myb family transcription factor apl	MYB
Gh_D13G0783	-1.86594	0	0	0	myb family transcription factor apl	MYB
Gh_D13G1326	0	-1.74017	-1.27805	0	myb family transcription factor apl	MYB
Gh_A08G1369	-1.65093	0	0	-1.26759	myb family transcription factor apl-like isoform x1	MYB
Gh_D08G2449	0	-1.58647	0	0	myb family transcription factor apl-like isoform x2	MYB
Gh_A01G1632	-2.3703	-8.84076	-2.05937	-2.0048	myb family transcription factor family protein	MYB
Gh_A03G0883	0	0	-4.57088	-5.69713	myb isoform x1	MYB
Gh_D02G1266	0	0	-3.13257	-4.52955	myb isoform x1	MYB
Gh_D13G0802	0	-1.05077	-2.27176	-3.09217	myb25-like protein	MYB
Gh_D01G1830	0	-3.65238	-2.27574	-1.01722	myb-like hth transcriptional regulator family isoform 1	MYB
Gh_A08G1514	0	0	0	1.11673	myb-like protein j	MYB
Gh_D08G1812	-1.06675	0	0	1.51424	myb-like protein j	MYB
Gh_A11G2677	0	0	0	-1.36202	myb-like protein q	MYB
Gh_A13G1401	0	0	0	9.06084	myb-like protein q	MYB
Gh_D11G3038	1.30665	1.93663	0	-1.79287	myb-like protein q	MYB
Gh_D13G1716	0	0	4.57931	5.23295	myb-like protein q	MYB
Gh_D02G2330	0	0	1.15504	1.24225	myb-like protein x	MYB
Gh_A08G1517	0	1.19495	2.37509	2.72297	myb-like transcription factor 2	MYB
Gh_D08G1815	0	1.37098	2.20373	2.3871	myb-like transcription factor 2	MYB
Gh_A11G1492	0	0	1.5284	2.73204	myb-like transcription factor 6	MYB
Gh_D11G1653	0	1.21103	3.0126	3.62429	myb-like transcription factor 6	MYB
Gh_A03G0859	1.15262	0	0	0	myb-related b	MYB
Gh_D09G0148	0	-1.25399	-1.28087	-1.77834	myb-related protein 306	MYB
Gh_D12G1747	0	-1.27045	0	0	myb-related protein 306	MYB
Gh_A11G0282	-2.13805	-1.92227	0	0	myb-related protein 306-like	MYB
Gh_D04G0446	-2.73295	-4.01922	-3.22607	-2.28475	myb-related protein 306-like	MYB
Gh_D11G0336	-3.55932	-1.75422	0	0	myb-related protein 306-like	MYB
Gh_A01G1387	0	0	1.35033	1.66925	myb-related protein 308-like	MYB
Gh_A03G1811	0	1.79363	0	0	myb-related protein 308-like	MYB
Gh_A08G0299	1.86246	2.44372	2.3716	2.67106	myb-related protein 308-like	MYB
Gh_A08G1106	0	0	0	-1.50357	myb-related protein 308-like	MYB
Gh_A08G1166	0	0	0	3.20683	myb-related protein 308-like	MYB
Gh_A11G1601	0	0	1.36858	1.46995	myb-related protein 308-like	MYB
Gh_A12G0349	1.57768	0	1.05962	1.21901	myb-related protein 308-like	MYB
Gh_A12G1020	0	0	0	2.5854	myb-related protein 308-like	MYB
Gh_D01G1631	0	0	1.59574	2.1973	myb-related protein 308-like	MYB
Gh_D07G0169	0	1.07145	3.3466	2.88995	myb-related protein 308-like	MYB
Gh_D08G0391	1.41418	1.44197	1.09525	0	myb-related protein 308-like	MYB
Gh_D08G1187	0	1.4431	2.15748	1.19303	myb-related protein 308-like	MYB
Gh_D08G1449	0	0	0	3.8678	myb-related protein 308-like	MYB
Gh_D09G1659	0	0	1.21008	1.22166	myb-related protein 308-like	MYB
Gh_D12G0316	1.58317	0	0	0	myb-related protein 308-like	MYB
Gh_D12G1140	0	0	3.20328	3.19221	myb-related protein 308-like	MYB
Gh_A09G0319	0	0	7.60178	0	myb-related protein 315-like	MYB
Gh_D01G0539	-3.59123	-2.8086	1.07959	2.56221	myb-related protein 330-like	MYB
Gh_A05G0383	1.13119	0	0	-1.45784	myb-related protein 3r-1-like	MYB
Gh_D05G0497	1.14078	0	0	-1.24276	myb-related protein 3r-1-like	MYB
Gh_D08G2456	-1.55627	-1.86207	0	2.31843	myb-related protein myb4	MYB
Gh_A07G1385	0	2.27415	3.51109	2.9763	myb-related protein myb4-like	MYB
Gh_A10G1002	-3.26105	-1.34537	0	-1.20467	myb-related protein myb4-like	MYB
Gh_A11G1203	0	0	1.24614	0	myb-related protein myb4-like	MYB
Gh_D07G1491	0	0	2.3654	2.15783	myb-related protein myb4-like	MYB
Gh_D10G1559	-4.34881	-3.93049	0	0	myb-related protein myb4-like	MYB
Gh_A09G0136	0	0	0	-1.12567	myb-related protein mybas1-like	MYB
Gh_A08G2049	0	0	0	4.10057	myb-related protein zm1	MYB
Gh_A07G0023	0	-1.26736	0	0	probable transcription factor glk2	MYB
Gh_D03G0185	0	0	0	1.32722	probable transcription factor kan3	MYB
Gh_D11G0490	0	-1.04726	0	0	probable transcription factor kan3	MYB
Gh_D05G2572	0	0	0	1.4212	target of myb protein 1-like	MYB
Gh_A05G0380	-1.07473	0	0	1.21778	target of myb protein 1-like isoform x1	MYB
Gh_D05G0500	-2.7011	0	0	1.11173	target of myb protein 1-like isoform x1	MYB
Gh_A01G0139	-2.24027	0	0	0	transcription activator glk1-like	MYB
Gh_D12G1405	0	0	0	-2.03417	transcription activator glk1-like	MYB
Gh_D04G1379	0	0	-1.06884	0	transcription activator glk1-like isoform x1	MYB
Gh_A05G0138	0	-1.57371	-1.39788	0	transcription activator glk2-like	MYB
Gh_D05G0201	0	-2.27933	-1.64843	0	transcription activator glk2-like	MYB
Gh_A05G0757	0	0	0	-1.43764	transcription factor divaricata	MYB
Gh_A09G0969	-2.25066	-2.36903	-1.96939	0	transcription factor divaricata	MYB
Gh_D05G0887	0	0	0	-1.11549	transcription factor divaricata	MYB
Gh_D09G0991	-3.368	-2.55807	-1.21423	-1.75614	transcription factor divaricata	MYB
Gh_A01G1949	0	0	0	-1.30428	transcription factor divaricata-like	MYB
Gh_A05G3011	0	0	1.10637	1.82929	transcription factor divaricata-like	MYB
Gh_A09G0914	0	1.54375	2.40656	2.73752	transcription factor divaricata-like	MYB
Gh_D01G2210	0	0	0	-1.50321	transcription factor divaricata-like	MYB
Gh_D04G0641	0	0	0	1.44714	transcription factor divaricata-like	MYB
Gh_D04G1244	-1.03294	0	0	0	transcription factor divaricata-like	MYB
Gh_D04G1462	1.27415	0	0	0	transcription factor divaricata-like	MYB
Gh_D09G0944	0	0	1.54522	1.78568	transcription factor divaricata-like	MYB
Gh_A05G3434	-1.24613	0	1.56161	0	transcription factor gamyb-like	MYB
Gh_A06G1517	0	1.09127	0	0	transcription factor gamyb-like	MYB
Gh_A12G1550	-1.2953	0	0	0	transcription factor lux-like	MYB
Gh_D13G0720	-1.1995	0	0	-1.18232	transcription factor lux-like	MYB
Gh_A01G1564	-2.05799	-1.01189	1.41201	2.85642	transcription factor myb108	MYB
Gh_D01G1815	-3.4006	-2.00023	2.83011	5.11697	transcription factor myb108	MYB
Gh_A07G0599	-6.13878	-2.75191	0	0	transcription factor myb108-like	MYB
Gh_A08G1059	-6.24577	-5.65776	-4.50292	-2.5146	transcription factor myb108-like	MYB
Gh_A08G1061	-10.0685	-6.21572	-5.39	-3.1253	transcription factor myb108-like	MYB
Gh_A09G0478	0	0	7.81766	7.7651	transcription factor myb108-like	MYB
Gh_A10G1563	0	0	2.98258	4.77324	transcription factor myb108-like	MYB
Gh_A11G0981	0	0	0	8.36745	transcription factor myb108-like	MYB
Gh_A12G2420	1.05882	1.54582	3.58568	5.65045	transcription factor myb108-like	MYB
Gh_D02G0613	0	0	2.18646	3.2377	transcription factor myb108-like	MYB
Gh_D08G1340	-7.26182	-6.291	-5.55963	-2.49062	transcription factor myb108-like	MYB
Gh_D09G0485	0	0	7.27595	7.25091	transcription factor myb108-like	MYB
Gh_D10G1818	0	0	4.05426	5.86104	transcription factor myb108-like	MYB
Gh_D11G1132	0	0	0	8.39342	transcription factor myb108-like	MYB
Gh_D13G1078	0	0	1.23512	0	transcription factor myb113-like	MYB
Gh_A05G1167	0	1.21893	3.48246	2.41336	transcription factor myb114-like	MYB
Gh_A05G3515	0	0	5.26207	4.43804	transcription factor myb114-like	MYB
Gh_A06G0739	0	1.49713	1.60831	2.03649	transcription factor myb114-like	MYB
Gh_D05G1343	0	1.34065	2.82919	2.46679	transcription factor myb114-like	MYB
Gh_D12G1271	0	1.06195	0	-1.94122	transcription factor myb12-like	MYB
Gh_A05G1090	-1.62701	0	0	0	transcription factor myb1r1	MYB
Gh_A11G2875	0	1.02788	1.66372	1.7333	transcription factor myb1r1	MYB
Gh_D03G1583	0	0	-1.1967	0	transcription factor myb1r1	MYB
Gh_A05G0215	-1.15845	0	1.34713	1.46976	transcription factor myb1r1-like	MYB
Gh_A06G0628	0	0	1.20985	1.01091	transcription factor myb1r1-like	MYB
Gh_D05G0292	-1.99408	0	1.69081	1.32836	transcription factor myb1r1-like	MYB
Gh_D06G0713	0	0	1.30232	1.37252	transcription factor myb1r1-like	MYB
Gh_A01G0526	0	0	0	8.57446	transcription factor myb39	MYB
Gh_A11G2008	-1.03343	0	-1.97195	-1.99638	transcription factor myb44	MYB
Gh_A13G0670	2.04254	0	0	0	transcription factor myb44 -like protein	MYB
Gh_D13G0784	1.54691	0	0	0	transcription factor myb44 -like protein	MYB
Gh_A03G1639	-2.19145	-1.81619	-3.66854	-4.26608	transcription factor myb44-like	MYB
Gh_A05G1786	-2.08606	-1.42672	-1.12169	0	transcription factor myb44-like	MYB
Gh_A06G0136	-3.51785	0	-1.25347	-3.27872	transcription factor myb44-like	MYB
Gh_A06G0188	-2.57735	-2.05102	-2.64141	-1.36417	transcription factor myb44-like	MYB
Gh_A11G2007	0	0	-1.49892	-1.74749	transcription factor myb44-like	MYB
Gh_D01G0081	0	0	-1.4271	-2.1157	transcription factor myb44-like	MYB
Gh_D02G2055	-2.63956	-2.31512	-4.39685	-4.53526	transcription factor myb44-like	MYB
Gh_D05G2488	-2.13495	0	1.93265	-2.06747	transcription factor myb44-like	MYB
Gh_D05G2502	0	0	0	-1.31243	transcription factor myb44-like	MYB
Gh_D06G0115	-3.22258	0	-1.57377	-3.84559	transcription factor myb44-like	MYB
Gh_D06G0184	-2.60272	-2.26183	-2.03252	0	transcription factor myb44-like	MYB
Gh_D11G0511	-1.58655	-1.12283	0	0	transcription factor myb44-like	MYB
Gh_D11G1978	0	0	-1.68231	-1.56211	transcription factor myb44-like	MYB
Gh_A08G1308	0	0	0	-1.94407	transcription factor myb46-like	MYB
Gh_A03G0327	-1.20892	0	0	0	transcription factor myb59-like isoform x1	MYB
Gh_D03G1250	-1.00207	0	0	0	transcription factor myb59-like isoform x1	MYB
Gh_D07G0941	-1.04354	0	0	1.89681	transcription factor myb59-like isoform x1	MYB
Gh_D13G2393	-2.12739	0	0	0	transcription factor myb59-like isoform x1	MYB
Gh_A08G2109	0	0	1.13075	0	transcription factor myb82-like	MYB
Gh_D08G2481	0	0	1.3915	0	transcription factor myb82-like	MYB
Gh_A08G0993	0	0	0	-1.85833	transcription factor myb86	MYB
Gh_D12G1202	0	1.02415	0	0	transcription factor myb86	MYB
Gh_A07G1204	0	1.659	0	-1.82154	transcription factor myb86-like	MYB
Gh_A08G1075	-1.56215	0	0	-1.26242	transcription factor myb86-like	MYB
Gh_D07G1305	0	1.4139	0	0	transcription factor myb86-like	MYB
Gh_D08G1356	0	1.29788	0	0	transcription factor myb86-like	MYB
Gh_D11G1108	0	0	1.0573	0	transcription factor myb86-like	MYB
Gh_A08G1781	1.131	1.08116	0	2.50211	transcription factor rax2-like	MYB
Gh_D08G2127	0	0	0	1.30638	transcription factor rax2-like	MYB
Gh_D06G0776	0	1.31932	0	0	transcription factor tt2-like	MYB
Gh_A11G0012	2.11013	0	0	1.96144	transcription factor wer-like	MYB
Gh_D11G0009	2.27405	1.05342	0	1.35796	transcription factor wer-like	MYB
Gh_A01G1265	0	0	2.1451	2.39209	transcription repressor myb4-like	MYB
Gh_D01G1482	0	0	2.3253	2.67903	transcription repressor myb4-like	MYB
Gh_A11G2091	0	0	0	1.81921	transcription repressor myb5-like	MYB
Gh_A11G2726	0	0	0	1.14085	transcription repressor myb5-like	MYB
Gh_A13G0805	0	0	3.69751	0	transcription repressor myb5-like	MYB
Gh_D11G2407	0	0	0	3.42724	transcription repressor myb5-like	MYB
Gh_D11G3078	0	0	1.06656	1.6078	transcription repressor myb5-like	MYB
Gh_D13G1045	0	0	4.35318	5.24393	transcription repressor myb5-like	MYB
Gh_A05G2120	0	0	2.21234	2.51919	transcription repressor myb6-like	MYB
Gh_A05G2342	0	0	1.48027	2.11697	transcription repressor myb6-like	MYB
Gh_A13G1009	0	0	0	1.44428	transcription repressor myb6-like	MYB
Gh_D05G2372	0	0	1.76193	1.54476	transcription repressor myb6-like	MYB
Gh_D05G2607	0	1.34079	1.21213	1.92769	transcription repressor myb6-like	MYB
Gh_D07G0168	0	1.01035	1.768	1.61387	transcription repressor myb6-like	MYB
Gh_D13G1257	0	0	1.17435	1.26142	transcription repressor myb6-like	MYB
Gh_A02G1633	1.01137	0	0	0	transformation transcription domain-associated	MYB
Gh_A01G1188	-2.84352	0	0	0	trihelix transcription factor asr3-like	MYB
Gh_A01G1288	0	0	0	1.16726	trihelix transcription factor gt-1-like isoform x1	MYB
Gh_A12G1361	0	0	0	1.26666	trihelix transcription factor gt-1-like isoform x1	MYB
Gh_D01G1259	0	1.1177	0	0	trihelix transcription factor ptl	MYB
Gh_A02G0150	1.68118	3.55581	3.58055	2.27083	nac domain containing protein	NAC
Gh_D02G0187	2.78358	5.21867	3.68763	0	nac domain containing protein	NAC
Gh_A05G3555	0	0	1.13015	1.15034	nac domain-containing 78 -like protein	NAC
Gh_D12G1761	0	0	0	1.90591	nac domain-containing protein 100	NAC
Gh_A11G2165	0	0	0	1.78743	nac domain-containing protein 100-like	NAC
Gh_A13G0828	0	-1.46008	-1.33937	0	nac domain-containing protein 100-like	NAC
Gh_D11G0347	0	0	1.14936	2.09914	nac domain-containing protein 100-like	NAC
Gh_D11G2467	-1.35646	-2.29229	0	0	nac domain-containing protein 100-like	NAC
Gh_A12G0118	0	0	2.63424	4.98898	nac domain-containing protein 104-like	NAC
Gh_D02G1981	-1.77241	0	0	1.77952	nac domain-containing protein 104-like	NAC
Gh_D12G0132	0	0	3.44159	6.24471	nac domain-containing protein 104-like	NAC
Gh_A12G2195	1.38617	0	0	0	nac domain-containing protein 14-like isoform x2	NAC
Gh_A06G0097	0	0	0	1.14178	nac domain-containing protein 17-like	NAC
Gh_D05G1875	0	0	1.35883	2.32252	nac domain-containing protein 17-like	NAC
Gh_D06G0070	-1.25367	0	0	1.3523	nac domain-containing protein 17-like	NAC
Gh_A05G2095	0	0	0	1.10567	nac domain-containing protein 17-like isoform x1	NAC
Gh_D05G2348	0	0	0	1.27015	nac domain-containing protein 17-like isoform x3	NAC
Gh_A02G0749	-2.24247	-2.00941	-1.80709	-1.13742	nac domain-containing protein 2	NAC
Gh_D02G0790	-1.71233	0	-1.0489	0	nac domain-containing protein 2	NAC
Gh_D06G0417	-3.81006	-1.05682	0	0	nac domain-containing protein 2	NAC
Gh_D01G0249	0	0	2.6532	3.60114	nac domain-containing protein 21 22	NAC
Gh_D05G3197	-1.6714	0	0	0	nac domain-containing protein 21 22 isoform x2	NAC
Gh_A05G3310	-4.30465	0	0	-1.75779	nac domain-containing protein 2-like	NAC
Gh_D04G0293	-4.58823	-1.30933	0	-1.59618	nac domain-containing protein 2-like	NAC
Gh_A02G0977	1.00845	0	1.56051	1.42816	nac domain-containing protein 43-like	NAC
Gh_A12G1049	0	0	0	1.14441	nac domain-containing protein 43-like	NAC
Gh_D03G0775	1.3421	0	0	0	nac domain-containing protein 43-like	NAC
Gh_D09G1785	0	0	1.06635	0	nac domain-containing protein 43-like	NAC
Gh_D11G1062	1.04156	0	0	0	nac domain-containing protein 43-like	NAC
Gh_D12G1169	0	0	0	-1.56072	nac domain-containing protein 43-like	NAC
Gh_A08G0932	0	-2.22402	-1.58826	0	nac domain-containing protein 62-like	NAC
Gh_A09G1677	-3.25051	-3.23164	-3.2312	-3.39408	nac domain-containing protein 62-like	NAC
Gh_A11G0147	-2.31812	-2.08652	-2.02782	-1.8801	nac domain-containing protein 62-like	NAC
Gh_D08G1138	0	-1.417	-1.23764	0	nac domain-containing protein 62-like	NAC
Gh_D09G1773	-3.15073	-3.28086	-3.11647	-2.76919	nac domain-containing protein 62-like	NAC
Gh_D11G0160	-2.9986	-2.95131	-2.90309	-2.74263	nac domain-containing protein 62-like	NAC
Gh_A03G0506	0	0	1.22262	0	nac domain-containing protein 7	NAC
Gh_D01G0514	-1.11409	-1.01768	1.13254	2.19902	nac domain-containing protein 72-like	NAC
Gh_D05G3474	-1.95061	-1.69302	0	1.69111	nac domain-containing protein 72-like	NAC
Gh_D06G1417	-1.05257	0	0	0	nac domain-containing protein 73-like	NAC
Gh_D12G1407	0	0	-1.31449	-1.29646	nac domain-containing protein 73-like	NAC
Gh_A10G1796	0	0	0	1.45833	nac domain-containing protein 74-like isoform x1	NAC
Gh_A12G1990	-1.01175	0	0	0	nac domain-containing protein 7-like	NAC
Gh_D11G1793	0	1.13996	0	0	nac domain-containing protein 7-like	NAC
Gh_A05G1684	0	0	2.28351	3.47757	nac domain-containing protein 83-like	NAC
Gh_A05G2928	-2.7552	-3.30195	0	0	nac domain-containing protein 83-like	NAC
Gh_A07G2132	-2.47742	-2.32078	0	0	nac domain-containing protein 83-like	NAC
Gh_D02G1769	-1.49231	0	0	0	nac domain-containing protein 83-like	NAC
Gh_D04G0712	-2.98104	-3.09665	0	1.45747	nac domain-containing protein 83-like	NAC
Gh_D04G1368	0	0	0	1.20979	nac domain-containing protein 83-like	NAC
Gh_D07G2341	-2.85052	-3.24967	0	0	nac domain-containing protein 83-like	NAC
Gh_A03G0024	-1.15973	-1.75002	0	0	nac domain-containing protein 86	NAC
Gh_A08G0336	0	-2.20479	-1.83204	-1.72524	nac domain-containing protein 86	NAC
Gh_A08G1428	2.49663	0	3.06979	5.81422	nac domain-containing protein 86	NAC
Gh_A12G1908	0	0	1.02632	1.03626	nac domain-containing protein 86	NAC
Gh_D08G1721	0	0	0	1.98231	nac domain-containing protein 86	NAC
Gh_D12G2088	-4.33629	-2.38506	-1.08776	-1.37092	nac domain-containing protein 86	NAC
Gh_D08G0433	0	-2.95913	-1.49111	-1.1503	nac domain-containing protein 86-like	NAC
Gh_D03G1627	-3.40766	0	0	0	nac domain-containing protein 86-like isoform x1	NAC
Gh_A07G1009	-2.64323	-2.26462	-2.95725	-1.21055	nac domain-containing protein 90-like	NAC
Gh_A09G0913	-7.74344	-9.27908	-9.30973	-6.46873	nac domain-containing protein 90-like	NAC
Gh_D07G1086	-2.76286	-2.53347	-3.43967	-1.77117	nac domain-containing protein 90-like	NAC
Gh_D09G0943	-5.83892	-8.20604	-5.08626	-4.39095	nac domain-containing protein 90-like	NAC
Gh_A01G0013	-3.32582	-2.64064	-1.13485	1.47894	nac domain-containing protein 94	NAC
Gh_A03G1843	1.75467	0	0	2.20523	nac domain-containing protein 94	NAC
Gh_D02G2283	0	0	0	1.48393	nac domain-containing protein 94	NAC
Gh_D05G1549	0	0	7.47726	7.28298	nac transcription factor 25-like	NAC
Gh_D05G1549	0	0	7.47726	7.28298	nac transcription factor 25-like	NAC
Gh_D03G0032	0	0	3.56697	2.64304	nac transcription factor 29	NAC
Gh_D03G0032	0	0	3.56697	2.64304	nac transcription factor 29	NAC
Gh_A03G0887	0	0	0	5.34955	nac transcription factor 29-like	NAC
Gh_A11G2168	-2.19854	0	2.66777	4.38209	nac transcription factor 29-like	NAC
Gh_A12G0319	-2.29547	-3.41173	-1.58508	0	nac transcription factor 29-like	NAC
Gh_A12G1505	0	0	3.55394	4.71224	nac transcription factor 29-like	NAC
Gh_A13G1439	0	0	3.38839	5.86042	nac transcription factor 29-like	NAC
Gh_D01G0012	0	0	0	1.24473	nac transcription factor 29-like	NAC
Gh_D02G1270	0	0	0	5.59213	nac transcription factor 29-like	NAC
Gh_D11G2469	-2.21811	-1.39064	3.14934	5.35041	nac transcription factor 29-like	NAC
Gh_D12G0347	-3.36175	-3.95394	-2.50134	0	nac transcription factor 29-like	NAC
Gh_D13G1759	0	0	4.27154	6.58166	nac transcription factor 29-like	NAC
Gh_A03G0887	0	0	0	5.34955	nac transcription factor 29-like	NAC
Gh_A11G2168	-2.19854	0	2.66777	4.38209	nac transcription factor 29-like	NAC
Gh_A12G0319	-2.29547	-3.41173	-1.58508	0	nac transcription factor 29-like	NAC
Gh_A12G1505	0	0	3.55394	4.71224	nac transcription factor 29-like	NAC
Gh_A13G1439	0	0	3.38839	5.86042	nac transcription factor 29-like	NAC
Gh_D01G0012	0	0	0	1.24473	nac transcription factor 29-like	NAC
Gh_D02G1270	0	0	0	5.59213	nac transcription factor 29-like	NAC
Gh_D11G2469	-2.21811	-1.39064	3.14934	5.35041	nac transcription factor 29-like	NAC
Gh_D12G0347	-3.36175	-3.95394	-2.50134	0	nac transcription factor 29-like	NAC
Gh_D13G1759	0	0	4.27154	6.58166	nac transcription factor 29-like	NAC
Gh_D13G1526	0	0	0	2.04388	nac transcription factor 56-like	NAC
Gh_D13G1526	0	0	0	2.04388	nac transcription factor 56-like	NAC
Gh_A07G1218	-1.24712	0	0	0	nac transcription factor-like 9	NAC
Gh_A07G1218	-1.24712	0	0	0	nac transcription factor-like 9	NAC
Gh_A11G0633	-4.73406	-2.64913	3.38841	4.36414	nac12 l-protein	NAC
Gh_D11G0743	0	0	4.0895	5.55567	nac12 l-protein	NAC
Gh_D07G0802	0	0	0	7.86206	transcription factor jungbrunnen 1 isoform x1	NAC
Gh_D01G1179	0	1.36869	1.35654	2.73969	nuclear transcription factor y subunit a-1-like	NFYA/HAP2
Gh_A05G1140	0	0	1.16206	1.66704	nuclear transcription factor y subunit a-3-like isoform x1	NFYA/HAP2
Gh_A06G0669	0	0	1.16686	0	nuclear transcription factor y subunit a-3-like isoform x1	NFYA/HAP2
Gh_A07G0129	0	0	1.64737	1.91131	nuclear transcription factor y subunit a-3-like isoform x1	NFYA/HAP2
Gh_A13G1701	0	0	1.79124	1.15818	nuclear transcription factor y subunit a-3-like isoform x1	NFYA/HAP2
Gh_D05G1315	0	0	1.29094	2.15799	nuclear transcription factor y subunit a-3-like isoform x1	NFYA/HAP2
Gh_D06G0761	0	1.24017	1.47393	0	nuclear transcription factor y subunit a-3-like isoform x1	NFYA/HAP2
Gh_D13G2051	0	0	2.16257	1.77245	nuclear transcription factor y subunit a-3-like isoform x1	NFYA/HAP2
Gh_A05G0961	-1.654	0	0	0	nuclear transcription factor y subunit a-7-like	NFYA/HAP2
Gh_D05G1046	0	0	0	1.09977	nuclear transcription factor y subunit a-7-like	NFYA/HAP2
Gh_D07G1944	0	0	2.70072	2.62224	nuclear transcription factor y subunit b-3	NFYA/HAP2
Gh_A01G0712	-1.27125	0	0	0	nuclear transcription factor y subunit b-3-like	NFYA/HAP2
Gh_A07G1738	0	0	1.86259	1.70025	nuclear transcription factor y subunit b-3-like	NFYA/HAP2
Gh_D01G0731	-2.12859	0	0	1.42057	nuclear transcription factor y subunit b-3-like	NFYA/HAP2
Gh_D03G0428	0	0	-1.29659	0	nuclear transcription factor y subunit b-3-like	NFYA/HAP2
Gh_A11G1060	0	0	3.37605	3.71908	nuclear transcription factor y subunit b-5	NFYA/HAP2
Gh_A01G1864	0	0	0	-2.10424	nuclear transcription factor y subunit b-8-like	NFYA/HAP2
Gh_D01G2107	1.55672	0	0	0	nuclear transcription factor y subunit b-8-like	NFYA/HAP2
Gh_D01G0824	0	0	1.18868	2.14034	nuclear transcription factor y subunit c-2	NFYA/HAP2
Gh_A02G0284	-1.10464	0	0	0	nuclear transcription factor y subunit c-9-like	NFYA/HAP2
Gh_A10G1325	1.65102	3.67907	3.12752	2.77434	transcription repressor ofp1-like	OFP
Gh_D02G0056	2.11499	1.16961	0	0	transcription repressor ofp1-like	OFP
Gh_D10G1150	1.70717	3.04236	1.45145	0	transcription repressor ofp1-like	OFP
Gh_A01G1071	0	0	0	1.10628	enhancer of polycomb-like transcription factor isoform 1	Others
Gh_D01G1153	0	0	1.01911	1.46068	enhancer of polycomb-like transcription factor isoform 1	Others
Gh_D09G2010	0	0	0	-1.57116	probable transcription factor 21	Others
Gh_A10G1375	0	0	0	-1.05795	transcription factor	Others
Gh_D10G1089	1.26704	0	0	0	transcription factor	Others
Gh_A13G1596	0	1.18419	0	0	transcription factor gte10-like isoform x1	Others
Gh_D12G0545	-1.11356	0	0	0	transcription regulator	Others
Gh_D09G0796	0	0	0	1.35171	trihelix transcription factor asil2-like	Others
Gh_A01G0682	-1.34202	-1.40872	-1.31714	0	scarecrow-like transcription factor pat1	PAT1
Gh_D01G0703	-2.86216	-3.00415	-2.09575	-1.35175	scarecrow-like transcription factor pat1	PAT1
Gh_D11G1535	0	0	0	-1.48322	scarecrow-like transcription factor pat1	PAT1
Gh_A12G1996	1.22938	1.83983	0	0	platz transcription factor family	PLATZ
Gh_A08G1225	-2.02439	0	0	-1.67078	platz transcription factor family protein	PLATZ
Gh_A02G1212	0	0	1.02734	2.10319	platz transcription factor family protein isoform 1	PLATZ
Gh_A08G1409	-3.26396	-2.06945	0	0	platz transcription factor family protein isoform 1	PLATZ
Gh_D03G0515	0	0	1.8241	3.07674	platz transcription factor family protein isoform 1	PLATZ
Gh_D08G1704	-4.03399	-2.09439	0	0	platz transcription factor family protein isoform 1	PLATZ
Gh_D11G0294	-3.28921	-1.28504	0	0	platz transcription factor family protein isoform 1	PLATZ
Gh_D12G2072	0	0	0	1.95649	platz transcription factor family protein isoform 1	PLATZ
Gh_A05G1384	0	0	0	1.59245	helicase-like transcription factor chr28	SNF2/RAD54
Gh_D05G1552	0	0	0	1.55142	helicase-like transcription factor chr28	SNF2/RAD54
Gh_A11G0279	0	0	0	-1.12912	transcription factor tcp14-like	TCP
Gh_A12G1603	1.48999	0	0	0	transcription factor tcp14-like	TCP
Gh_D11G0333	0	0	0	-1.07368	transcription factor tcp14-like	TCP
Gh_D12G1742	1.34244	0	-1.60572	-1.45161	transcription factor tcp14-like	TCP
Gh_A09G1605	0	0	3.03135	4.37241	transcription factor tcp19-like	TCP
Gh_D09G1703	0	0	0	1.10837	transcription factor tcp19-like	TCP
Gh_A11G0759	-1.70054	0	-1.65554	-1.12639	transcription factor tcp9	TCP
Gh_A02G1304	0	0	0	-1.99018	probable wrky transcription factor 13	WRKY
Gh_D11G2246	0	1.04265	0	0	probable wrky transcription factor 13	WRKY
Gh_D05G1063	-1.37069	-1.62124	-1.27115	0	probable wrky transcription factor 14	WRKY
Gh_A02G1488	-1.53704	0	0	1.32642	probable wrky transcription factor 15	WRKY
Gh_A08G1540	0	0	2.31865	4.76537	probable wrky transcription factor 15	WRKY
Gh_D03G0226	0	0	1.27217	2.14949	probable wrky transcription factor 15	WRKY
Gh_A05G0528	-1.69604	0	0	0	probable wrky transcription factor 17	WRKY
Gh_A07G0017	-1.76567	-1.41011	-1.6178	0	probable wrky transcription factor 17	WRKY
Gh_D05G0648	0	0	-1.62249	-1.46234	probable wrky transcription factor 17	WRKY
Gh_D07G0023	-1.62653	-1.28333	-1.37209	0	probable wrky transcription factor 17	WRKY
Gh_D08G1841	0	0	2.1351	4.80216	probable wrky transcription factor 17 isoform x1	WRKY
Gh_A07G1912	0	0	0	1.19439	probable wrky transcription factor 21	WRKY
Gh_A08G1051	0	0	0	1.68164	probable wrky transcription factor 23	WRKY
Gh_A11G0984	-1.77976	0	0	-1.61582	probable wrky transcription factor 23	WRKY
Gh_A12G1116	-1.71639	0	0	0	probable wrky transcription factor 23	WRKY
Gh_D08G1333	0	0	2.1288	2.94124	probable wrky transcription factor 23	WRKY
Gh_D12G1243	-1.88524	0	0	0	probable wrky transcription factor 23	WRKY
Gh_A03G0210	-4.36838	-3.22114	0	0	probable wrky transcription factor 25	WRKY
Gh_D03G1371	-4.23145	-3.57957	-1.37507	-1.02013	probable wrky transcription factor 25	WRKY
Gh_A12G2292	0	0	0	2.06828	probable wrky transcription factor 27	WRKY
Gh_D12G2429	0	0	0	1.60401	probable wrky transcription factor 27	WRKY
Gh_A05G3186	0	0	0	1.18357	probable wrky transcription factor 3	WRKY
Gh_A09G0118	0	0	1.10448	1.65436	probable wrky transcription factor 3	WRKY
Gh_D13G0820	-1.55072	0	0	0	probable wrky transcription factor 3	WRKY
Gh_A05G1472	-2.15124	-2.03323	-1.49309	-1.06262	probable wrky transcription factor 31	WRKY
Gh_A06G1322	0	0	2.31515	0	probable wrky transcription factor 31	WRKY
Gh_A10G0113	-2.17645	-1.62418	0	0	probable wrky transcription factor 31	WRKY
Gh_D05G1645	-2.60319	-2.13292	-1.72378	-1.5718	probable wrky transcription factor 31	WRKY
Gh_D07G0824	0	0	1.12263	2.85425	probable wrky transcription factor 31	WRKY
Gh_D07G1877	0	0	2.16178	1.68435	probable wrky transcription factor 31	WRKY
Gh_D10G0117	-1.8592	-1.36711	0	0	probable wrky transcription factor 31	WRKY
Gh_D04G1318	-5.01327	-4.12745	-1.56006	-1.20196	probable wrky transcription factor 33	WRKY
Gh_A11G0997	1.3634	0	0	0	probable wrky transcription factor 35 isoform x1	WRKY
Gh_A12G1124	0	0	0	1.02658	probable wrky transcription factor 35 isoform x1	WRKY
Gh_D11G1141	2.26241	0	0	0	probable wrky transcription factor 35 isoform x1	WRKY
Gh_D04G1896	0	0	0	1.59873	probable wrky transcription factor 4 isoform x1	WRKY
Gh_A05G0483	-4.50428	-2.58254	-2.50647	-2.96164	probable wrky transcription factor 40	WRKY
Gh_A06G0917	-4.24846	-3.08835	-1.36509	0	probable wrky transcription factor 40	WRKY
Gh_D05G0600	-4.5809	-2.11134	-2.62234	-3.3041	probable wrky transcription factor 40	WRKY
Gh_D05G1137	-1.93062	-1.3253	1.01379	0	probable wrky transcription factor 40	WRKY
Gh_D06G1078	-4.05183	-2.66127	-1.59042	0	probable wrky transcription factor 40	WRKY
Gh_D06G1966	-4.12276	-1.47752	0	-1.26377	probable wrky transcription factor 40	WRKY
Gh_D07G0318	0	2.32135	4.02278	5.71124	probable wrky transcription factor 40	WRKY
Gh_A12G2121	-5.62897	-5.22148	-3.18188	-2.21454	probable wrky transcription factor 41	WRKY
Gh_D08G1232	-4.82628	-4.2789	-2.49602	-1.14846	probable wrky transcription factor 41	WRKY
Gh_D12G2301	-5.36567	-4.9417	-3.01535	-2.22317	probable wrky transcription factor 41	WRKY
Gh_A07G1274	-2.53092	-2.56759	-1.78183	-2.36793	probable wrky transcription factor 46	WRKY
Gh_A11G0868	0	-2.21264	0	0	probable wrky transcription factor 46	WRKY
Gh_D07G1384	-3.51112	-3.81369	-2.4963	-2.36405	probable wrky transcription factor 46	WRKY
Gh_D11G1011	-2.19622	-3.60754	-2.45709	-1.90727	probable wrky transcription factor 46	WRKY
Gh_A12G1084	0	0	0	1.75985	probable wrky transcription factor 47	WRKY
Gh_A02G0541	0	-2.88204	-1.73667	-1.04814	probable wrky transcription factor 48	WRKY
Gh_A09G2126	-1.47132	-1.67379	-2.49825	-3.81036	probable wrky transcription factor 48	WRKY
Gh_A10G1549	-1.73837	-2.94185	-2.76093	-1.6634	probable wrky transcription factor 48	WRKY
Gh_D02G0605	-1.09982	-4.69527	-2.40977	-1.12806	probable wrky transcription factor 48	WRKY
Gh_D09G2332	-2.64813	-1.60335	-1.3698	-1.75343	probable wrky transcription factor 48	WRKY
Gh_D10G1797	-1.54275	-3.5738	-2.38762	-1.81562	probable wrky transcription factor 48	WRKY
Gh_A06G0764	0	0	0	4.03695	probable wrky transcription factor 50	WRKY
Gh_D07G0177	0	0	2.81861	4.15505	probable wrky transcription factor 50 isoform x1	WRKY
Gh_A02G1301	0	0	8.10718	9.65778	probable wrky transcription factor 51	WRKY
Gh_D03G0441	0	0	5.09819	5.55632	probable wrky transcription factor 51	WRKY
Gh_A11G0118	-5.29406	-4.44093	-1.35219	-1.28977	probable wrky transcription factor 53	WRKY
Gh_D11G0132	-6.27882	-8.85398	-2.5093	0	probable wrky transcription factor 53	WRKY
Gh_A12G1488	-2.00864	0	0	-1.65649	probable wrky transcription factor 57	WRKY
Gh_A13G0715	-1.13637	-1.53008	0	0	probable wrky transcription factor 57	WRKY
Gh_D02G1291	0	0	0	-1.07773	probable wrky transcription factor 57	WRKY
Gh_D12G1614	-1.72289	0	0	0	probable wrky transcription factor 57	WRKY
Gh_D13G0837	0	-1.76519	0	0	probable wrky transcription factor 57	WRKY
Gh_D06G1453	0	0	0	1.48411	probable wrky transcription factor 65	WRKY
Gh_D10G0329	-1.55533	-1.47907	0	1.23532	probable wrky transcription factor 65	WRKY
Gh_A05G1774	-1.04275	-1.53596	-1.95764	-2.20849	probable wrky transcription factor 7	WRKY
Gh_A05G2237	-1.25682	-1.72086	-1.67466	-1.62321	probable wrky transcription factor 7	WRKY
Gh_D05G1968	0	-1.70148	-2.98868	-3.08978	probable wrky transcription factor 7	WRKY
Gh_D05G2499	-2.30838	-1.82192	-2.71651	-2.58783	probable wrky transcription factor 7	WRKY
Gh_A02G0029	0	0	1.46297	1.85929	probable wrky transcription factor 70	WRKY
Gh_A05G3499	-1.54639	-1.00692	0	0	probable wrky transcription factor 70	WRKY
Gh_A06G1585	0	2.05806	2.06423	2.12836	probable wrky transcription factor 70	WRKY
Gh_D04G0112	-1.65987	-1.76725	0	0	probable wrky transcription factor 70	WRKY
Gh_D05G2642	-1.19616	-1.34078	-1.32288	0	probable wrky transcription factor 70	WRKY
Gh_D06G1939	0	2.01359	2.92492	2.86895	probable wrky transcription factor 70	WRKY
Gh_D13G0071	0	-1.00896	0	0	probable wrky transcription factor 70	WRKY
Gh_A05G3283	0	0	1.62758	3.61739	probable wrky transcription factor 71	WRKY
Gh_D04G0323	0	0	0	3.82103	probable wrky transcription factor 71	WRKY
Gh_D05G1432	0	0	0	4.34274	probable wrky transcription factor 71	WRKY
Gh_A09G0225	-2.61749	-3.00764	-3.02378	-1.79331	probable wrky transcription factor 72	WRKY
Gh_D08G2279	0	0	0	5.55995	probable wrky transcription factor 74	WRKY
Gh_A01G1273	0	0	0	4.98489	probable wrky transcription factor 75	WRKY
Gh_A03G1081	0	0	3.98459	5.58006	probable wrky transcription factor 75	WRKY
Gh_A07G0441	0	0	5.09562	5.61808	probable wrky transcription factor 75	WRKY
Gh_A07G2119	0	0	4.71006	5.03002	probable wrky transcription factor 75	WRKY
Gh_D01G1493	0	0	0	5.62779	probable wrky transcription factor 75	WRKY
Gh_D02G1493	0	0	0	3.59714	probable wrky transcription factor 75	WRKY
Gh_D04G0725	0	0	5.03136	6.92696	probable wrky transcription factor 75	WRKY
Gh_D07G0505	0	0	5.84574	5.64212	probable wrky transcription factor 75	WRKY
Gh_D07G2328	0	0	4.27173	4.69199	probable wrky transcription factor 75	WRKY
Gh_A11G1801	-1.43869	0	1.14258	2.01787	wrky dna-binding protein 7 isoform 1	WRKY
Gh_D11G1963	-1.5915	-1.15137	1.01435	1.42747	wrky dna-binding protein 7 isoform 1	WRKY
Gh_A07G0261	-1.09676	0	1.09586	2.41014	wrky transcription factor 18-like isoform x1	WRKY
Gh_D07G0317	-2.67186	0	0	1.94408	wrky transcription factor 18-like isoform x1	WRKY
Gh_A08G1191	-3.50938	-3.32732	-5.77994	-5.32837	wrky transcription factor 22-like	WRKY
Gh_A11G0833	-1.42253	0	-3.21183	-2.57091	wrky transcription factor 22-like	WRKY
Gh_D08G1474	-4.02065	-2.10881	-3.22978	-4.36883	wrky transcription factor 22-like	WRKY
Gh_D04G1122	0	0	0	1.13973	wrky transcription factor 44	WRKY
Gh_A11G1640	-4.12845	0	0	0	b-box zinc finger protein 18-like	Zinc finger
Gh_A12G0561	-3.5222	0	0	0	b-box zinc finger protein 18-like isoform x1	Zinc finger
Gh_D11G1798	-5.2732	0	0	0	b-box zinc finger protein 18-like isoform x1	Zinc finger
Gh_D12G0577	-5.13174	0	0	0	b-box zinc finger protein 18-like isoform x1	Zinc finger
Gh_A01G0033	-4.6059	0	0	1.1246	b-box zinc finger protein 19-like isoform x1	Zinc finger
Gh_A02G1620	-2.20543	0	0	0	b-box zinc finger protein 19-like isoform x2	Zinc finger
Gh_A05G1616	0	0	0	-1.15435	b-box zinc finger protein 21-like	Zinc finger
Gh_D05G1800	1.45095	0	0	-2.46447	b-box zinc finger protein 21-like	Zinc finger
Gh_A11G2610	0	-1.29902	0	0	b-box zinc finger protein 22-like	Zinc finger
Gh_D01G0357	1.18467	0	1.06156	0	b-box zinc finger protein 22-like	Zinc finger
Gh_D09G2008	-3.14881	0	0	0	b-box zinc finger protein 24-like	Zinc finger
Gh_A01G0902	0	0	0	-1.55226	c2h2-like zinc finger protein	Zinc finger
Gh_A05G1595	0	0	-1.00905	-1.4332	c2h2-like zinc finger protein	Zinc finger
Gh_A05G2001	-1.47588	0	-1.46769	0	c2h2-like zinc finger protein	Zinc finger
Gh_D05G2208	0	0	0	-1.68976	c2h2-like zinc finger protein	Zinc finger
Gh_A06G0175	2.67334	0	-1.678	0	c2h2-like zinc finger protein isoform 2	Zinc finger
Gh_A03G0635	-2.03475	0	0	0	dof zinc finger	Zinc finger
Gh_A05G1359	0	0	0	1.7402	dof zinc finger	Zinc finger
Gh_A06G1154	0	0	1.54338	1.57851	dof zinc finger	Zinc finger
Gh_A10G0231	-1.66254	0	0	-1.4024	dof zinc finger	Zinc finger
Gh_A10G0541	1.00629	0	0	0	dof zinc finger	Zinc finger
Gh_A10G0838	0	0	0	-1.06988	dof zinc finger	Zinc finger
Gh_D02G0722	-1.99815	-2.26566	0	-2.26278	dof zinc finger	Zinc finger
Gh_D05G1274	0	-1.30502	-2.03056	-2.30037	dof zinc finger	Zinc finger
Gh_D05G1526	0	0	0	1.60884	dof zinc finger	Zinc finger
Gh_D05G1544	-1.94736	0	0	1.50194	dof zinc finger	Zinc finger
Gh_D06G1395	0	0	0	2.44374	dof zinc finger	Zinc finger
Gh_D06G1433	0	0	1.86708	1.24309	dof zinc finger	Zinc finger
Gh_D07G0592	0	0	0	1.00134	dof zinc finger	Zinc finger
Gh_D10G0582	0	-1.44527	-2.40331	-2.31633	dof zinc finger	Zinc finger
Gh_D12G0799	0	1.01051	0	-1.57827	dof zinc finger	Zinc finger
Gh_A12G2247	0	0	1.38377	1.30023	dof zinc finger isoform x1	Zinc finger
Gh_D08G0041	0	0	0	1.21386	dof zinc finger isoform x1	Zinc finger
Gh_D07G0954	0	-1.78067	0	0	dof zinc finger isoform x2	Zinc finger
Gh_A07G1251	0	0	-1.43384	0	dof zinc finger isoform x3	Zinc finger
Gh_D07G1357	0	0	-1.17445	0	dof zinc finger isoform x3	Zinc finger
Gh_A11G0628	-2.86762	0	0	0	dof zinc finger protein	Zinc finger
Gh_D08G0121	0	0	1.43833	1.37917	dof zinc finger protein	Zinc finger
Gh_D11G0738	-2.58188	0	0	1.09566	dof zinc finger protein	Zinc finger
Gh_D12G2611	0	-1.10909	0	0	dof zinc finger protein	Zinc finger
Gh_A05G1376	-1.30773	0	1.21407	1.94179	dof-type zinc finger domain-containing family protein	Zinc finger
Gh_A11G0944	-1.81972	-1.86443	-1.87953	-1.33266	endonuclease or glycosyl hydrolase with c2h2-type zinc finger isoform 1	Zinc finger
Gh_D11G1089	-2.31526	-2.54958	-2.48636	-1.48324	endonuclease or glycosyl hydrolase with c2h2-type zinc finger isoform 1	Zinc finger
Gh_A08G0671	0	0	0	1.26999	morc family cw-type zinc finger protein 4	Zinc finger
Gh_A03G0868	0	0	0	-1.13748	regulator of chromosome condensation family with fyve zinc finger isoform 1	Zinc finger
Gh_A13G0645	1.49541	1.29009	0	0	regulator of chromosome condensation family with fyve zinc finger isoform 1	Zinc finger
Gh_D13G0764	1.83051	0	-1.16285	-1.72966	regulator of chromosome condensation family with fyve zinc finger isoform 1	Zinc finger
Gh_A04G0592	1.1967	0	0	0	ring finger and chy zinc finger domain-containing protein 1	Zinc finger
Gh_D04G1053	1.72096	0	0	0	ring finger and chy zinc finger domain-containing protein 1	Zinc finger
Gh_A05G2616	0	0	0	-1.97326	ring fyve phd zinc finger superfamily protein	Zinc finger
Gh_A10G2051	0	0	0	-1.27601	ring fyve phd zinc finger superfamily protein	Zinc finger
Gh_A13G0168	0	1.81775	0	0	ring fyve phd zinc finger superfamily protein	Zinc finger
Gh_D05G2907	1.31875	0	0	-1.28535	ring fyve phd zinc finger superfamily protein	Zinc finger
Gh_D13G0186	1.79767	1.34746	0	0	ring fyve phd zinc finger superfamily protein	Zinc finger
Gh_A03G1075	0	0	0	1.41416	ring fyve phd zinc finger superfamily protein isoform 1	Zinc finger
Gh_A11G0284	0	0	0	1.09991	ring fyve phd zinc finger superfamily protein isoform 3	Zinc finger
Gh_A08G0927	0	0	0	3.13517	ring-h2 zinc finger protein	Zinc finger
Gh_D08G1131	1.21712	1.0644	0	1.13044	ring-h2 zinc finger protein	Zinc finger
Gh_D08G2425	1.55654	0	0	0	ring-h2 zinc finger protein rha4a-like isoform x1	Zinc finger
Gh_A12G1871	0	0	1.10524	1.20735	swim zinc finger family protein	Zinc finger
Gh_A05G2341	0	0	1.19149	1.08489	transcription factor iiia-like isoform x1	Zinc finger
Gh_D05G1175	0	0	1.01982	1.10371	transcription factor iiia-like isoform x1	Zinc finger
Gh_D11G1611	1.25158	0	1.32405	1.05886	transcription factor iiib 50 kda subunit	Zinc finger
Gh_A03G1362	0	0	0	1.11204	transcription factor voz1-like	Zinc finger
Gh_D02G2022	0	0	0	-1.25135	zinc finger 1 isoform x1	Zinc finger
Gh_A05G0679	-2.33017	0	0	0	zinc finger a20 and an1 domain-containing stress-associated protein 3	Zinc finger
Gh_A07G0994	-2.47623	-2.24254	-1.82908	-1.45697	zinc finger a20 and an1 domain-containing stress-associated protein 3	Zinc finger
Gh_D05G0826	-2.13717	0	0	0	zinc finger a20 and an1 domain-containing stress-associated protein 3	Zinc finger
Gh_D07G1072	-2.84989	-2.43571	-1.07987	-1.22108	zinc finger a20 and an1 domain-containing stress-associated protein 3	Zinc finger
Gh_D13G2332	-1.11836	1.00066	0	0	zinc finger a20 and an1 domain-containing stress-associated protein 3	Zinc finger
Gh_A08G1318	-1.10486	0	-1.33928	-1.25143	zinc finger a20 and an1 domain-containing stress-associated protein 5-like	Zinc finger
Gh_D08G1608	-1.06319	0	-1.05422	-1.0004	zinc finger a20 and an1 domain-containing stress-associated protein 5-like	Zinc finger
Gh_A01G1773	-1.68758	-2.00604	-3.31002	-3.22379	zinc finger a20 and an1 domain-containing stress-associated protein 6-like	Zinc finger
Gh_A09G1294	-2.16269	0	1.38583	1.48989	zinc finger a20 and an1 domain-containing stress-associated protein 6-like	Zinc finger
Gh_D01G2015	-1.4275	-1.69215	-2.09191	-2.56139	zinc finger a20 and an1 domain-containing stress-associated protein 6-like	Zinc finger
Gh_D09G1323	-1.78586	0	1.03666	1.15078	zinc finger a20 and an1 domain-containing stress-associated protein 6-like	Zinc finger
Gh_A07G1995	-4.51632	-4.43539	-4.44906	-4.60875	zinc finger an1 domain-containing stress-associated protein 12	Zinc finger
Gh_D07G2215	-3.63319	-3.23349	-3.43287	-2.6306	zinc finger an1 domain-containing stress-associated protein 12	Zinc finger
Gh_D12G2015	-1.05611	0	0	0	zinc finger b-box domain containing protein 1 isoform 1	Zinc finger
Gh_A08G0851	0	1.73055	0	0	zinc finger bed domain-containing protein daysleeper-like isoform x1	Zinc finger
Gh_D13G0685	0	1.00398	0	0	zinc finger bed domain-containing protein daysleeper-like isoform x1	Zinc finger
Gh_A11G2009	0	0	0	1.29865	zinc finger bed domain-containing protein ricesleeper 2-like	Zinc finger
Gh_D01G1431	0	0	1.0736	1.55183	zinc finger bed domain-containing protein ricesleeper 2-like	Zinc finger
Gh_D09G1699	0	0	1.38179	1.07178	zinc finger bed domain-containing protein ricesleeper 2-like	Zinc finger
Gh_D11G1888	0	0	0	1.10424	zinc finger bed domain-containing protein ricesleeper 2-like	Zinc finger
Gh_D01G2114	0	0	1.38212	1.08807	zinc finger ccch domain-containing protein 11	Zinc finger
Gh_D12G2067	0	1.13888	0	1.08608	zinc finger ccch domain-containing protein 12-like	Zinc finger
Gh_A12G1959	0	-1.55152	-1.15384	0	zinc finger ccch domain-containing protein 18-like	Zinc finger
Gh_D12G2138	0	-1.02526	0	0	zinc finger ccch domain-containing protein 18-like	Zinc finger
Gh_D11G1530	0	0	-1.33469	-1.02859	zinc finger ccch domain-containing protein 18-like isoform x1	Zinc finger
Gh_A05G0200	0	0	0	-1.04925	zinc finger ccch domain-containing protein 20	Zinc finger
Gh_A07G0087	-1.60191	0	1.0342	0	zinc finger ccch domain-containing protein 20-like	Zinc finger
Gh_A08G2176	-1.35366	0	0	0	zinc finger ccch domain-containing protein 20-like	Zinc finger
Gh_D07G0096	-1.00146	0	1.74434	0	zinc finger ccch domain-containing protein 20-like	Zinc finger
Gh_D08G2541	0	0	0	-1.75211	zinc finger ccch domain-containing protein 20-like	Zinc finger
Gh_D13G2076	-1.04089	0	0	0	zinc finger ccch domain-containing protein 20-like	Zinc finger
Gh_A05G0346	0	0	1.46111	2.31215	zinc finger ccch domain-containing protein 23-like	Zinc finger
Gh_A08G2230	-1.08781	0	2.06882	1.96684	zinc finger ccch domain-containing protein 23-like	Zinc finger
Gh_D05G0463	1.06034	0	2.30283	2.96721	zinc finger ccch domain-containing protein 23-like	Zinc finger
Gh_D08G2596	0	0	1.35241	0	zinc finger ccch domain-containing protein 23-like	Zinc finger
Gh_D05G0876	0	0	1.09079	0	zinc finger ccch domain-containing protein 25 isoform x2	Zinc finger
Gh_A06G1433	-2.85131	-2.40315	-2.17275	-2.13142	zinc finger ccch domain-containing protein 29-like	Zinc finger
Gh_A10G2134	-2.38864	-2.51079	-2.02901	-1.52361	zinc finger ccch domain-containing protein 29-like	Zinc finger
Gh_A13G0138	-2.2143	-2.86086	-3.18475	-3.52417	zinc finger ccch domain-containing protein 29-like	Zinc finger
Gh_D06G1781	-2.38814	-2.18795	-2.13736	-1.95659	zinc finger ccch domain-containing protein 29-like	Zinc finger
Gh_D13G0160	-2.16976	-2.53009	-2.84265	-3.28391	zinc finger ccch domain-containing protein 29-like	Zinc finger
Gh_A07G1124	1.69722	0	0	0	zinc finger ccch domain-containing protein 30	Zinc finger
Gh_A11G1068	0	0	0	-1.26845	zinc finger ccch domain-containing protein 32-like isoform x1	Zinc finger
Gh_A07G0291	0	0	1.58388	1.13886	zinc finger ccch domain-containing protein 39	Zinc finger
Gh_D07G0346	0	0	1.18463	0	zinc finger ccch domain-containing protein 39	Zinc finger
Gh_A11G0619	0	1.10854	0	0	zinc finger ccch domain-containing protein 41-like	Zinc finger
Gh_D11G0706	0	0	1.64425	1.38372	zinc finger ccch domain-containing protein 41-like	Zinc finger
Gh_A10G0876	-2.68674	-1.96092	-1.72453	-1.48091	zinc finger ccch domain-containing protein 44-like	Zinc finger
Gh_D10G0877	-2.66361	-2.12217	-1.5251	-1.1671	zinc finger ccch domain-containing protein 44-like	Zinc finger
Gh_D13G0127	0	0	0	-1.02749	zinc finger ccch domain-containing protein 46-like	Zinc finger
Gh_A09G1047	1.29748	0	0	0	zinc finger ccch domain-containing protein 53-like	Zinc finger
Gh_A07G1115	2.18803	0	0	0	zinc finger ccch domain-containing protein 55-like isoform x1	Zinc finger
Gh_D07G1220	1.33125	0	0	0	zinc finger ccch domain-containing protein 55-like isoform x1	Zinc finger
Gh_D02G1054	0	0	0	1.04823	zinc finger ccch domain-containing protein 5-like isoform x1	Zinc finger
Gh_A09G0849	0	1.4838	1.62562	-1.29302	zinc finger ccch domain-containing protein 66-like	Zinc finger
Gh_A05G0730	0	0	0	1.01581	zinc finger ccch domain-containing protein 66-like isoform x1	Zinc finger
Gh_A07G0945	0	0	0	1.37351	zinc finger ccch domain-containing protein 66-like isoform x1	Zinc finger
Gh_D05G0867	0	0	0	1.33553	zinc finger ccch domain-containing protein 66-like isoform x1	Zinc finger
Gh_D07G1024	0	0	0	1.13855	zinc finger ccch domain-containing protein 66-like isoform x1	Zinc finger
Gh_A08G0027	0	1.0703	0	0	zinc finger ccch domain-containing protein 66-like isoform x2	Zinc finger
Gh_D08G0066	1.09483	0	0	0	zinc finger ccch domain-containing protein 66-like isoform x2	Zinc finger
Gh_D09G0315	1.55802	0	0	0	zinc finger ccch domain-containing protein 67-like isoform x1	Zinc finger
Gh_A11G1629	0	0	1.29616	1.01808	zinc finger ccch domain-containing protein 6-like	Zinc finger
Gh_D11G1788	0	0	1.21002	1.41095	zinc finger ccch domain-containing protein 6-like	Zinc finger
Gh_A01G0911	-1.11676	0	0	0	zinc finger ccch domain-containing protein 6-like isoform x1	Zinc finger
Gh_D01G0954	-1.26427	0	0	0	zinc finger ccch domain-containing protein 6-like isoform x1	Zinc finger
Gh_A08G1987	-1.71212	0	0	0	zinc finger ccch domain-containing protein zfn-like isoform x1	Zinc finger
Gh_D08G2380	-1.67452	0	0	0	zinc finger ccch domain-containing protein zfn-like isoform x1	Zinc finger
Gh_D05G1520	0	0	0	1.11058	zinc finger c-x8-c-x5-c-x3-h type family isoform 1	Zinc finger
Gh_A08G1860	1.3131	0	0	0	zinc finger family	Zinc finger
Gh_D08G2221	1.79908	0	0	0	zinc finger family	Zinc finger
Gh_A02G1407	0	0	1.18592	0	zinc finger family isoform 1	Zinc finger
Gh_A03G1439	-4.81786	0	1.51942	2.34928	zinc finger family protein	Zinc finger
Gh_A04G0927	-4.83994	0	0	1.33073	zinc finger family protein	Zinc finger
Gh_A11G1417	1.04458	0	0	0	zinc finger family protein	Zinc finger
Gh_A12G1233	-5.47358	0	1.38132	1.36194	zinc finger family protein	Zinc finger
Gh_D02G1898	-3.57853	0	1.35118	1.29934	zinc finger family protein	Zinc finger
Gh_D04G1444	-4.43718	0	1.20175	1.41605	zinc finger family protein	Zinc finger
Gh_D05G0989	0	0	0	1.24427	zinc finger family protein	Zinc finger
Gh_D11G1566	1.04573	0	1.0154	0	zinc finger family protein	Zinc finger
Gh_D12G1358	0	1.21737	0	0	zinc finger family protein	Zinc finger
Gh_A05G0747	0	0	0	-1.01903	zinc finger family protein isoform 1	Zinc finger
Gh_A07G0936	0	0	0	-1.72052	zinc finger family protein isoform 1	Zinc finger
Gh_D07G1014	0	0	-1.23963	-2.44833	zinc finger family protein isoform 1	Zinc finger
Gh_D11G0042	0	0	0	2.33744	zinc finger isoform 1	Zinc finger
Gh_A05G1445	0	0	0	-1.63153	zinc finger mynd domain-containing protein 15	Zinc finger
Gh_D05G0663	0	0	0	1.19496	zinc finger protein	Zinc finger
Gh_D06G1969	2.15651	2.48609	1.43232	1.29928	zinc finger protein 1-like	Zinc finger
Gh_A05G0472	0	1.18328	0	0	zinc finger protein 3-like	Zinc finger
Gh_A13G1592	0	0	-1.4118	-2.43279	zinc finger protein 3-like	Zinc finger
Gh_D05G0586	0	1.16396	0	-2.12502	zinc finger protein 3-like	Zinc finger
Gh_D07G0310	0	1.25321	0	0	zinc finger protein 3-like	Zinc finger
Gh_D13G1953	0	0	0	-2.49863	zinc finger protein 3-like	Zinc finger
Gh_A12G0185	0	1.40814	1.02911	2.4882	zinc finger protein 4-like	Zinc finger
Gh_A13G0391	1.76491	1.41943	0	1.20468	zinc finger protein 4-like	Zinc finger
Gh_D13G0433	2.10898	1.8024	0	1.06479	zinc finger protein 4-like	Zinc finger
Gh_A01G1830	0	1.10919	0	0	zinc finger protein 593	Zinc finger
Gh_A12G1100	0	0	0	1.00475	zinc finger protein 598	Zinc finger
Gh_D12G1224	0	0	0	1.02909	zinc finger protein 598	Zinc finger
Gh_D11G1119	0	0	1.2544	0	zinc finger protein 598-like	Zinc finger
Gh_A12G1311	0	0	0	1.50519	zinc finger protein 5-like	Zinc finger
Gh_D02G1695	0	-1.40136	-1.27177	-1.22336	zinc finger protein 5-like	Zinc finger
Gh_D07G2108	0	0	8.02965	0	zinc finger protein 6	Zinc finger
Gh_A08G0364	1.64794	0	0	0	zinc finger protein 6-like	Zinc finger
Gh_D07G1256	0	0	7.09952	6.43103	zinc finger protein 6-like	Zinc finger
Gh_D10G1743	0	3.64833	3.04026	0	zinc finger protein 6-like	Zinc finger
Gh_A04G0449	1.92617	0	0	0	zinc finger protein 8-like	Zinc finger
Gh_A05G2741	0	1.555	0	-1.16247	zinc finger protein 8-like	Zinc finger
Gh_A05G2736	0	0	1.00629	1.17212	zinc finger protein at1g68190 isoform x1	Zinc finger
Gh_D05G3040	1.24739	0	0	0	zinc finger protein at1g68190 isoform x1	Zinc finger
Gh_A13G0504	0	0	0	2.1803	zinc finger protein constans-like 12-like	Zinc finger
Gh_D02G1899	-3.71934	0	0	0	zinc finger protein constans-like 12-like	Zinc finger
Gh_D13G0627	0	0	0	1.58351	zinc finger protein constans-like 12-like	Zinc finger
Gh_A03G1440	-4.7917	0	0	0	zinc finger protein constans-like 12-like isoform x1	Zinc finger
Gh_A12G0062	0	0	0	1.71472	zinc finger protein constans-like 13	Zinc finger
Gh_D08G1289	0	1.22924	1.3803	1.56661	zinc finger protein constans-like 13	Zinc finger
Gh_D12G0077	0	-1.45336	0	0	zinc finger protein constans-like 13	Zinc finger
Gh_A01G0157	1.17844	0	0	-1.0986	zinc finger protein constans-like 14-like	Zinc finger
Gh_A05G2921	2.88335	0	0	0	zinc finger protein constans-like 14-like	Zinc finger
Gh_D01G0200	1.94585	0	0	-1.48513	zinc finger protein constans-like 14-like	Zinc finger
Gh_A01G1562	2.63339	0	0	1.35624	zinc finger protein constans-like 16	Zinc finger
Gh_A08G0848	-1.27414	0	0	0	zinc finger protein constans-like 16-like	Zinc finger
Gh_D08G1030	-2.05834	0	0	0	zinc finger protein constans-like 16-like	Zinc finger
Gh_D09G0473	0	0	0	1.28522	zinc finger protein constans-like 16-like	Zinc finger
Gh_A03G1426	-4.8461	0	0	0	zinc finger protein constans-like 1-like	Zinc finger
Gh_A13G0496	-1.79438	-1.54185	-1.35001	0	zinc finger protein constans-like 1-like	Zinc finger
Gh_D02G1885	-5.11344	-1.08899	0	0	zinc finger protein constans-like 1-like	Zinc finger
Gh_D13G0644	0	0	0	1.57796	zinc finger protein constans-like 1-like	Zinc finger
Gh_A03G0308	2.39383	0	0	0	zinc finger protein constans-like 1-like isoform x1	Zinc finger
Gh_D03G1269	-1.34843	0	0	-1.96394	zinc finger protein constans-like 1-like isoform x1	Zinc finger
Gh_A06G1148	-3.22879	0	1.06146	0	zinc finger protein constans-like 2-like	Zinc finger
Gh_D01G1811	2.75965	0	1.37443	2.34452	zinc finger protein constans-like 6	Zinc finger
Gh_A07G0806	3.08505	0	0	-1.36935	zinc finger protein constans-like 9-like	Zinc finger
Gh_A07G1493	3.2136	0	0	1.15759	zinc finger protein constans-like 9-like	Zinc finger
Gh_A08G0451	1.94217	0	0	0	zinc finger protein constans-like 9-like	Zinc finger
Gh_A11G1370	3.37744	0	0	1.32047	zinc finger protein constans-like 9-like	Zinc finger
Gh_D07G0867	4.30109	0	0	0	zinc finger protein constans-like 9-like	Zinc finger
Gh_D07G1645	4.21387	0	0	0	zinc finger protein constans-like 9-like	Zinc finger
Gh_D11G1518	3.75747	0	0	0	zinc finger protein constans-like 9-like	Zinc finger
Gh_A10G1933	0	1.05186	0	0	zinc finger protein gis2-like isoform x1	Zinc finger
Gh_D04G1096	0	0	0	-1.01484	zinc finger protein jackdaw-like	Zinc finger
Gh_A11G2417	1.05803	0	1.32901	0	zinc finger protein nutcracker-like	Zinc finger
Gh_D12G1530	1.08352	0	0	0	zinc finger protein nutcracker-like	Zinc finger
Gh_A09G1165	-1.19487	0	0	-1.36996	zinc finger protein wip2	Zinc finger
Gh_D03G0634	0	0	0	-1.17638	zinc finger protein wip2	Zinc finger
Gh_D08G0325	-1.80348	0	1.64072	0	zinc finger protein wip2-like	Zinc finger
Gh_D08G0579	1.01751	0	0	1.26049	zinc finger protein wip2-like	Zinc finger
Gh_A07G0996	0	0	0	3.45191	zinc finger protein wip3-like	Zinc finger
Gh_A09G0899	0	0	1.79855	3.22861	zinc finger protein wip3-like	Zinc finger
Gh_D07G1074	1.51708	0	0	3.01057	zinc finger protein wip3-like	Zinc finger
Gh_D09G0924	0	0	1.36604	2.52206	zinc finger protein wip3-like	Zinc finger
Gh_A03G1611	-4.33006	-3.81284	-3.99114	-2.73347	zinc finger protein zat10	Zinc finger
Gh_A12G0173	-8.81612	-4.2804	0	1.45902	zinc finger protein zat10	Zinc finger
Gh_D02G2025	-4.59993	-4.30861	-4.75236	-4.10028	zinc finger protein zat10	Zinc finger
Gh_D11G2018	-2.41713	-2.64821	-2.01228	-1.28853	zinc finger protein zat10	Zinc finger
Gh_D12G0712	-3.53454	-3.63627	-3.20484	-1.52273	zinc finger protein zat10	Zinc finger
Gh_A01G0984	-3.81083	-1.14711	0	0	zinc finger protein zat10-like	Zinc finger
Gh_A02G0836	-3.23419	-2.16402	-2.11857	-2.29644	zinc finger protein zat10-like	Zinc finger
Gh_A05G1815	-3.60213	-1.10549	0	0	zinc finger protein zat10-like	Zinc finger
Gh_A11G1957	-1.81779	-2.31205	-1.03514	-1.05399	zinc finger protein zat10-like	Zinc finger
Gh_A12G0699	-1.5841	-3.51275	-2.57116	0	zinc finger protein zat10-like	Zinc finger
Gh_D01G1033	-3.88594	-2.1938	-1.6414	-1.36182	zinc finger protein zat10-like	Zinc finger
Gh_D05G2011	-3.22511	0	0	0	zinc finger protein zat10-like	Zinc finger
Gh_D12G0176	-5.07529	-5.10466	0	2.14825	zinc finger protein zat10-like	Zinc finger
Gh_D13G0451	-3.00539	-2.92952	-3.40206	-2.59043	zinc finger protein zat10-like	Zinc finger
Gh_A09G1485	-4.3206	-4.07366	-2.92668	-5.76559	zinc finger protein zat11-like	Zinc finger
Gh_D09G1495	-5.77537	-2.92309	-3.36864	-5.92098	zinc finger protein zat11-like	Zinc finger
Gh_A03G0330	-2.43451	-2.47544	-1.46639	-1.43289	zinc finger protein zat12-like	Zinc finger
Gh_A13G1993	-3.56839	-4.16451	-4.13356	-3.22906	zinc finger protein zat12-like	Zinc finger
Gh_D03G1247	-3.60851	-2.70284	-2.88456	-2.55385	zinc finger protein zat12-like	Zinc finger
Gh_D13G2392	-3.61379	-4.82557	-4.32577	-3.23162	zinc finger protein zat12-like	Zinc finger
Gh_D03G0899	0	0	0	-1.09815	zinc finger protein zat1-like	Zinc finger
Gh_A08G1529	0	0	-1.7973	-2.94724	zinc finger protein zat4	Zinc finger
Gh_D08G1830	0	0	-1.29354	-2.06763	zinc finger protein zat4	Zinc finger
Gh_A09G1356	0	-3.42293	0	-1.29574	zinc finger protein zat5-like	Zinc finger
Gh_D04G1048	-1.47192	-1.39073	0	0	zinc finger protein zat5-like	Zinc finger
Gh_D07G1031	-1.325	-1.64933	0	1.65112	zinc finger protein zat5-like	Zinc finger
Gh_A03G0614	0	0	-1.56475	-1.11209	zinc finger protein zat9-like	Zinc finger
Gh_A07G1368	0	0	-2.2198	-1.64204	zinc finger protein zat9-like	Zinc finger
Gh_D12G0939	0	0	0	4.17156	zinc finger protein zat9-like	Zinc finger
Gh_D05G1197	0	0	0	-2.30633	zinc finger ran-binding domain-containing protein 2-like	Zinc finger
Gh_D06G2002	0	0	0	-1.76423	zinc finger ran-binding domain-containing protein 2-like	Zinc finger
Gh_D12G1787	0	1.14601	0	0	zinc finger rna-binding	Zinc finger
